# Supplementary material for: Survival analysis of pathway activity as a prognostic determinant in breast cancer
Source: PLoS Comput Biol. 2022 Mar 28;18(3):e1010020. doi: 10.1371/journal.pcbi.1010020 (PMC8989354; doi:10.1371/journal.pcbi.1010020)
Supplement: S1 Table — (TSV) [file pcbi.1010020.s007.tsv]

Reactome id	p	q	Name
R-HSA-8854521	1.17733313336212E-24	2.62567278303577E-21	Interaction between PHLDA1 and AURKA
R-HSA-983189	3.89417084944631E-24	4.34236416275967E-21	Kinesins
R-HSA-176407	9.72647282802201E-24	7.23061702073048E-21	Conversion from APC/C:Cdc20 to APC/C:Cdh1 in late anaphase
R-HSA-983231	1.92255290971683E-22	1.07191301806271E-19	Factors involved in megakaryocyte development and platelet production
R-HSA-6811434	5.25549849464469E-22	2.11289377127156E-19	COPI-dependent Golgi-to-ER retrograde traffic
R-HSA-8854518	6.02700508414441E-22	2.11289377127156E-19	AURKA Activation by TPX2
R-HSA-9687136	6.63184652019528E-22	2.11289377127156E-19	Aberrant regulation of mitotic exit in cancer due to RB1 defects
R-HSA-69273	1.8187160875078E-21	5.07009570583635E-19	Cyclin A/B1/B2 associated events during G2/M transition
R-HSA-5663220	2.09633504764502E-21	5.19468744208631E-19	RHO GTPases Activate Formins
R-HSA-69618	4.30118087635741E-21	9.5924367045669E-19	Mitotic Spindle Checkpoint
R-HSA-156711	5.43215348275292E-21	1.10133789577359E-18	Polo-like kinase mediated events
R-HSA-9648025	6.84414909709894E-21	1.2719775665061E-18	EML4 and NUDC in mitotic spindle formation
R-HSA-9675126	1.23948233059633E-20	2.12636700057258E-18	Diseases of mitotic cell cycle
R-HSA-9687139	1.41385427044236E-20	2.25225649629132E-18	Aberrant regulation of mitotic cell cycle due to RB1 defects
R-HSA-68877	2.02310371806951E-20	2.83987251409857E-18	Mitotic Prometaphase
R-HSA-141424	2.16474392614979E-20	2.83987251409857E-18	Amplification of signal from the kinetochores
R-HSA-141444	2.16474392614979E-20	2.83987251409857E-18	Amplification of signal from unattached kinetochores via a MAD2 inhibitory signal
R-HSA-2500257	2.29270471261802E-20	2.84064429310293E-18	Resolution of Sister Chromatid Cohesion
R-HSA-68881	2.29058903117248E-19	2.61856008592005E-17	Mitotic Metaphase/Anaphase Transition
R-HSA-2046104	2.46570208543142E-19	2.61856008592005E-17	alpha-linolenic (omega3) and linoleic (omega6) acid metabolism
R-HSA-2046106	2.46570208543142E-19	2.61856008592005E-17	alpha-linolenic acid (ALA) metabolism
R-HSA-69478	3.04984027738198E-19	3.09168793205304E-17	G2/M DNA replication checkpoint
R-HSA-176412	5.10957071723406E-19	4.95447697226699E-17	Phosphorylation of the APC/C
R-HSA-2514853	7.35382768093563E-19	6.83350384788272E-17	Condensation of Prometaphase Chromosomes
R-HSA-174414	8.05432086884769E-19	7.1850559512507E-17	Processive synthesis on the C-strand of the telomere
R-HSA-176417	8.73303114381635E-19	7.49088098345448E-17	Phosphorylation of Emi1
R-HSA-6803205	2.76660932011586E-18	2.28520574649389E-16	TP53 regulates transcription of several additional cell death genes whose specific roles in p53-dependent apoptosis remain uncertain
R-HSA-68689	4.74302649250327E-18	3.77779819785813E-16	CDC6 association with the ORC:origin complex
R-HSA-6804116	5.76935605278642E-18	4.35733052317419E-16	TP53 Regulates Transcription of Genes Involved in G1 Cell Cycle Arrest
R-HSA-174048	5.86138870512091E-18	4.35733052317419E-16	APC/C:Cdc20 mediated degradation of Cyclin B
R-HSA-69278	1.10172046229588E-17	7.92594323887119E-16	Cell Cycle, Mitotic
R-HSA-9035034	1.34763686907932E-17	9.39213100642423E-16	RHOF GTPase cycle
R-HSA-69620	1.40080074779427E-17	9.46681000375547E-16	Cell Cycle Checkpoints
R-HSA-195258	2.58404500916445E-17	1.69497147170005E-15	RHO GTPase Effectors
R-HSA-6791312	2.78975547935841E-17	1.77762164964382E-15	TP53 Regulates Transcription of Cell Cycle Genes
R-HSA-2467813	3.2474888926749E-17	2.01180743842023E-15	Separation of Sister Chromatids
R-HSA-69205	6.8407139114555E-17	4.12326207904967E-15	G1/S-Specific Transcription
R-HSA-9018677	9.92980010662485E-17	5.82771286047299E-15	Biosynthesis of DHA-derived SPMs
R-HSA-5685939	1.04977699994092E-16	6.00307379818402E-15	HDR through MMEJ (alt-NHEJ)
R-HSA-2980767	1.08341241834329E-16	6.04053011640667E-15	Activation of NIMA Kinases NEK9, NEK6, NEK7
R-HSA-69200	3.25498910242461E-16	1.68942271484994E-14	Phosphorylation of proteins involved in G1/S transition by active Cyclin E:Cdk2 complexes
R-HSA-9026395	3.25735842279453E-16	1.68942271484994E-14	Biosynthesis of DHA-derived sulfido conjugates
R-HSA-9026762	3.25735842279453E-16	1.68942271484994E-14	Biosynthesis of maresin conjugates in tissue regeneration (MCTR)
R-HSA-379716	3.36714619777528E-16	1.70489220087992E-14	Cytosolic tRNA aminoacylation
R-HSA-74259	3.44007730302038E-16	1.70489220087992E-14	Purine catabolism
R-HSA-1640170	3.56802846182876E-16	1.72986301871688E-14	Cell Cycle
R-HSA-9706019	8.91781721478291E-16	4.23157404436948E-14	RHOBTB3 ATPase cycle
R-HSA-9659787	1.09190791980015E-15	4.96971143174138E-14	Aberrant regulation of mitotic G1/S transition in cancer due to RB1 defects
R-HSA-9661069	1.09190791980015E-15	4.96971143174138E-14	Defective binding of RB1 mutants to E2F1,(E2F2, E2F3)
R-HSA-4655427	2.91816786816325E-15	1.30161187698589E-13	SUMOylation of DNA methylation proteins
R-HSA-141405	4.3097413855205E-15	1.84837081517003E-13	Inhibition of the proteolytic activity of APC/C required for the onset of anaphase by mitotic spindle checkpoint components
R-HSA-141430	4.3097413855205E-15	1.84837081517003E-13	Inactivation of APC/C via direct inhibition of the APC/C complex
R-HSA-176187	4.49140324474603E-15	1.88993738013848E-13	Activation of ATR in response to replication stress
R-HSA-176974	6.90836490523966E-15	2.8531377859432E-13	Unwinding of DNA
R-HSA-2555396	7.42592611280481E-15	3.01112767347728E-13	Mitotic Metaphase and Anaphase
R-HSA-5221030	7.84393500015477E-15	3.1238285886172E-13	TET1,2,3 and TDG demethylate DNA
R-HSA-9018678	1.06824758266947E-14	4.17963443966251E-13	Biosynthesis of specialized proresolving mediators (SPMs)
R-HSA-68882	1.34929203462362E-14	5.18822974200346E-13	Mitotic Anaphase
R-HSA-68962	1.46214999774441E-14	5.52689421541493E-13	Activation of the pre-replicative complex
R-HSA-8862803	1.561047133118E-14	5.7072568367651E-13	Deregulated CDK5 triggers multiple neurodegenerative pathways in Alzheimer's disease models
R-HSA-8863678	1.561047133118E-14	5.7072568367651E-13	Neurodegenerative Diseases
R-HSA-196757	2.43235582407866E-14	8.74936740224025E-13	Metabolism of folate and pterines
R-HSA-6804756	2.48047211012851E-14	8.78081919709283E-13	Regulation of TP53 Activity through Phosphorylation
R-HSA-113507	2.58987572698354E-14	9.02485405241455E-13	E2F-enabled inhibition of pre-replication complex formation
R-HSA-111453	2.87296938177757E-14	9.8573204898018E-13	BH3-only proteins associate with and inactivate anti-apoptotic BCL-2 members
R-HSA-69231	3.52614770125442E-14	1.17372656235295E-12	Cyclin D associated events in G1
R-HSA-69236	3.52614770125442E-14	1.17372656235295E-12	G1 Phase
R-HSA-916853	4.95365431948314E-14	1.62464328647716E-12	Degradation of GABA
R-HSA-4615885	5.29869587525956E-14	1.71262050178849E-12	SUMOylation of DNA replication proteins
R-HSA-69190	5.99919469643454E-14	1.91133209553961E-12	DNA strand elongation
R-HSA-69306	8.04919528607447E-14	2.52833927763592E-12	DNA Replication
R-HSA-179409	1.11415649923246E-13	3.45107929048811E-12	APC-Cdc20 mediated degradation of Nek2A
R-HSA-9636667	1.41849604129418E-13	4.33357686407008E-12	Manipulation of host energy metabolism
R-HSA-170145	1.4884516650567E-13	4.48584488875433E-12	Phosphorylation of proteins involved in the G2/M transition by Cyclin A:Cdc2 complexes
R-HSA-6804114	1.69763640381591E-13	5.04806167394159E-12	TP53 Regulates Transcription of Genes Involved in G2 Cell Cycle Arrest
R-HSA-1663150	2.21595201253509E-13	6.50261430390024E-12	The activation of arylsulfatases
R-HSA-8849470	2.49326713038439E-13	7.22136542742957E-12	PTK6 Regulates Cell Cycle
R-HSA-2393930	3.83377471111815E-13	1.09615816110227E-11	Phosphate bond hydrolysis by NUDT proteins
R-HSA-9619483	4.5937944342604E-13	1.29683792296196E-11	Activation of AMPK downstream of NMDARs
R-HSA-2046105	6.46370153625119E-13	1.80190770994181E-11	Linoleic acid (LA) metabolism
R-HSA-5685938	6.60332514574974E-13	1.81810474158346E-11	HDR through Single Strand Annealing (SSA)
R-HSA-68911	6.86814858236899E-13	1.86795782106267E-11	G2 Phase
R-HSA-5693554	7.72725759570844E-13	2.07629249301131E-11	Resolution of D-loop Structures through Synthesis-Dependent Strand Annealing (SDSA)
R-HSA-70895	1.03776527475486E-12	2.7552504650531E-11	Branched-chain amino acid catabolism
R-HSA-76061	1.15447284147562E-12	3.02904713225007E-11	RNA Polymerase III Transcription Initiation From Type 1 Promoter
R-HSA-2142789	1.31770353979861E-12	3.41712210114123E-11	Ubiquinol biosynthesis
R-HSA-844455	1.41361939180072E-12	3.62371870295135E-11	The NLRP1 inflammasome
R-HSA-352230	2.22780746402432E-12	5.643292949923E-11	Amino acid transport across the plasma membrane
R-HSA-111367	2.25206730807599E-12	5.643292949923E-11	SLBP independent Processing of Histone Pre-mRNAs
R-HSA-425393	2.31011283218881E-12	5.72442565068716E-11	Transport of inorganic cations/anions and amino acids/oligopeptides
R-HSA-186763	3.01420012647641E-12	7.3870651179462E-11	Downstream signal transduction
R-HSA-73886	3.07037583191465E-12	7.44294736156472E-11	Chromosome Maintenance
R-HSA-75035	5.45301052357743E-12	1.30765934947404E-10	Chk1/Chk2(Cds1) mediated inactivation of Cyclin B:Cdk1 complex
R-HSA-73614	6.43594904094465E-12	1.51399981907196E-10	Pyrimidine salvage
R-HSA-425381	6.44923485627542E-12	1.51399981907196E-10	Bicarbonate transporters
R-HSA-2408550	6.71172912705779E-12	1.55920932627363E-10	Metabolism of ingested H2SeO4 and H2SeO3 into H2Se
R-HSA-390918	8.05148460289457E-12	1.85116644075356E-10	Peroxisomal lipid metabolism
R-HSA-2485179	8.29745120701781E-12	1.8882516268121E-10	Activation of the phototransduction cascade
R-HSA-425366	9.57161323226967E-12	2.15621063028913E-10	Transport of bile salts and organic acids, metal ions and amine compounds
R-HSA-76066	9.8917958007818E-12	2.20605521695376E-10	RNA Polymerase III Transcription Initiation From Type 2 Promoter
R-HSA-69239	1.02042125462421E-11	2.25319800627234E-10	Synthesis of DNA
R-HSA-71240	1.36033975760074E-11	2.97432523140426E-10	Tryptophan catabolism
R-HSA-6788467	1.48422390539631E-11	3.21368594562955E-10	IL-6-type cytokine receptor ligand interactions
R-HSA-8956321	1.52582119786123E-11	3.27198678413724E-10	Nucleotide salvage
R-HSA-162594	1.56792628502764E-11	3.33025568003274E-10	Early Phase of HIV Life Cycle
R-HSA-6790901	1.70746343640002E-11	3.59241733354379E-10	rRNA modification in the nucleus and cytosol
R-HSA-190840	2.71980342527302E-11	5.66885011952624E-10	Microtubule-dependent trafficking of connexons from Golgi to the plasma membrane
R-HSA-390247	2.76203953770417E-11	5.70357782151599E-10	Beta-oxidation of very long chain fatty acids
R-HSA-6787639	2.81407173710734E-11	5.75771153228155E-10	GDP-fucose biosynthesis
R-HSA-5620924	3.22967119331392E-11	6.54797270986227E-10	Intraflagellar transport
R-HSA-6807047	3.46308850364311E-11	6.89583408861652E-10	Cholesterol biosynthesis via desmosterol
R-HSA-6807062	3.46308850364311E-11	6.89583408861652E-10	Cholesterol biosynthesis via lathosterol
R-HSA-8964046	5.38913337779632E-11	1.06360831720389E-09	VLDL clearance
R-HSA-9603798	6.04311527766369E-11	1.18221717264531E-09	Class I peroxisomal membrane protein import
R-HSA-2995383	6.38097679339017E-11	1.23745826539946E-09	Initiation of Nuclear Envelope (NE) Reformation
R-HSA-5336415	7.36888000196242E-11	1.41672230363757E-09	Uptake and function of diphtheria toxin
R-HSA-68884	9.21333916963957E-11	1.75619377468289E-09	Mitotic Telophase/Cytokinesis
R-HSA-180292	1.0146764981469E-10	1.91772720882836E-09	GAB1 signalosome
R-HSA-9696273	1.10423745439475E-10	2.06945862734465E-09	RND1 GTPase cycle
R-HSA-389599	1.14937842117937E-10	2.13610712803737E-09	Alpha-oxidation of phytanate
R-HSA-68886	1.49039666905431E-10	2.74699416518159E-09	M Phase
R-HSA-69183	1.93210794632248E-10	3.52556727537795E-09	Processive synthesis on the lagging strand
R-HSA-162658	1.9444325464473E-10	3.52556727537795E-09	Golgi Cisternae Pericentriolar Stack Reorganization
R-HSA-190872	2.02802355278156E-10	3.64747685927153E-09	Transport of connexons to the plasma membrane
R-HSA-5693537	2.08283153413576E-10	3.7160826725136E-09	Resolution of D-Loop Structures
R-HSA-8963693	2.26622266845764E-10	4.01119033566735E-09	Aspartate and asparagine metabolism
R-HSA-73780	2.33857508058054E-10	4.10085186060462E-09	RNA Polymerase III Chain Elongation
R-HSA-425407	2.35365505792167E-10	4.10085186060462E-09	SLC-mediated transmembrane transport
R-HSA-5693568	2.74675566064877E-10	4.74866523005226E-09	Resolution of D-loop Structures through Holliday Junction Intermediates
R-HSA-389977	2.83896381747682E-10	4.8703227373947E-09	Post-chaperonin tubulin folding pathway
R-HSA-5693579	2.88562384112147E-10	4.91258024903555E-09	Homologous DNA Pairing and Strand Exchange
R-HSA-9671555	3.00032315936379E-10	5.06915229455173E-09	Signaling by PDGFR in disease
R-HSA-390471	3.20665044351342E-10	5.37701459331403E-09	Association of TriC/CCT with target proteins during biosynthesis
R-HSA-2161541	3.74993319514669E-10	6.24108314666876E-09	Abacavir metabolism
R-HSA-140179	5.09284229024589E-10	8.41332557006612E-09	Amine Oxidase reactions
R-HSA-1538133	5.63720458984852E-10	9.16660981246891E-09	G0 and Early G1
R-HSA-164939	5.64004390341468E-10	9.16660981246891E-09	Nef mediated downregulation of CD28 cell surface expression
R-HSA-110362	5.67213548509082E-10	9.16660981246891E-09	POLB-Dependent Long Patch Base Excision Repair
R-HSA-9672383	6.07021097116436E-10	9.6012086705275E-09	Defective factor IX causes thrombophilia
R-HSA-9672396	6.07021097116436E-10	9.6012086705275E-09	Defective cofactor function of FVIIIa variant
R-HSA-9673202	6.07021097116436E-10	9.6012086705275E-09	Defective F9 variant does not activate FX
R-HSA-69481	6.28955651558451E-10	9.87808856170677E-09	G2/M Checkpoints
R-HSA-5654712	7.19334485000793E-10	1.12185332502603E-08	FRS-mediated FGFR4 signaling
R-HSA-156582	7.82204892443725E-10	1.21143264303115E-08	Acetylation
R-HSA-9672387	8.06675760819285E-10	1.22383511086602E-08	Defective F8 accelerates dissociation of the A2 domain
R-HSA-9672395	8.06675760819285E-10	1.22383511086602E-08	Defective F8 binding to the cell membrane
R-HSA-9672397	8.06675760819285E-10	1.22383511086602E-08	Defective F8 secretion
R-HSA-804914	9.26511690755006E-10	1.39614467500567E-08	Transport of fatty acids
R-HSA-191273	9.37341462491455E-10	1.40298425013712E-08	Cholesterol biosynthesis
R-HSA-9645135	9.73623682028056E-10	1.44076321524258E-08	STAT5 Activation
R-HSA-1839117	9.75502357036503E-10	1.44076321524258E-08	Signaling by cytosolic FGFR1 fusion mutants
R-HSA-9672391	1.07476248980419E-09	1.56661509172264E-08	Defective F8 cleavage by thrombin
R-HSA-9672393	1.07476248980419E-09	1.56661509172264E-08	Defective F8 binding to von Willebrand factor
R-HSA-6804115	1.11346555135653E-09	1.61249100411479E-08	TP53 regulates transcription of additional cell cycle genes whose exact role in the p53 pathway remain uncertain
R-HSA-8866910	1.1604609251834E-09	1.669706198388E-08	TFAP2 (AP-2) family regulates transcription of growth factors and their receptors
R-HSA-175567	1.19130612236839E-09	1.69225169319477E-08	Integration of viral DNA into host genomic DNA
R-HSA-177539	1.19130612236839E-09	1.69225169319477E-08	Autointegration results in viral DNA circles
R-HSA-9648895	1.20379798244758E-09	1.69917363256424E-08	Response of EIF2AK1 (HRI) to heme deficiency
R-HSA-9668250	1.33397576866961E-09	1.87107868968482E-08	Defective factor IX causes hemophilia B
R-HSA-194313	1.47766316579311E-09	2.04687257720831E-08	VEGF ligand-receptor interactions
R-HSA-195399	1.47766316579311E-09	2.04687257720831E-08	VEGF binds to VEGFR leading to receptor dimerization
R-HSA-69052	1.72129909301912E-09	2.36964103207585E-08	Switching of origins to a post-replicative state
R-HSA-1839128	1.79171272996164E-09	2.45144419251927E-08	FGFR4 mutant receptor activation
R-HSA-880009	1.82041725881452E-09	2.47553078927942E-08	Interconversion of 2-oxoglutarate and 2-hydroxyglutarate
R-HSA-1306955	1.8548077063241E-09	2.50701067613231E-08	GRB7 events in ERBB2 signaling
R-HSA-70921	1.99873242029675E-09	2.66340625547017E-08	Histidine catabolism
R-HSA-174143	2.00634429395771E-09	2.66340625547017E-08	APC/C-mediated degradation of cell cycle proteins
R-HSA-453276	2.00634429395771E-09	2.66340625547017E-08	Regulation of mitotic cell cycle
R-HSA-5693616	2.37142367459334E-09	3.12941876655248E-08	Presynaptic phase of homologous DNA pairing and strand exchange
R-HSA-212718	2.41755337514844E-09	3.17152680209217E-08	EGFR interacts with phospholipase C-gamma
R-HSA-1307965	2.6975027305898E-09	3.51809059272024E-08	betaKlotho-mediated ligand binding
R-HSA-110056	3.32946597005232E-09	4.3163174404201E-08	MAPK3 (ERK1) activation
R-HSA-2565942	3.34825282697758E-09	4.3163174404201E-08	Regulation of PLK1 Activity at G2/M Transition
R-HSA-1362300	3.49206690227515E-09	4.47583989690902E-08	Transcription of E2F targets under negative control by p107 (RBL1) and p130 (RBL2) in complex with HDAC1
R-HSA-392023	3.64226347780359E-09	4.64167304966792E-08	Adrenaline signalling through Alpha-2 adrenergic receptor
R-HSA-1475029	4.49797006866288E-09	5.69960986283116E-08	Reversible hydration of carbon dioxide
R-HSA-5625900	4.81046765907095E-09	6.06115330606167E-08	RHO GTPases activate CIT
R-HSA-5654228	5.1505341952292E-09	6.45317597925308E-08	Phospholipase C-mediated cascade; FGFR4
R-HSA-5654719	5.25378506654543E-09	6.54576646408978E-08	SHC-mediated cascade:FGFR4
R-HSA-68616	5.41956048452228E-09	6.71479561967004E-08	Assembly of the ORC complex at the origin of replication
R-HSA-2586552	6.24573040203267E-09	7.69566040818168E-08	Signaling by Leptin
R-HSA-977347	7.22749182962734E-09	8.85640477483721E-08	Serine biosynthesis
R-HSA-8955332	8.44751039525282E-09	1.02948229288147E-07	Carboxyterminal post-translational modifications of tubulin
R-HSA-2426168	9.55169081464675E-09	1.14996921011597E-07	Activation of gene expression by SREBF (SREBP)
R-HSA-69473	9.57642644916177E-09	1.14996921011597E-07	G2/M DNA damage checkpoint
R-HSA-6787450	9.59086815243525E-09	1.14996921011597E-07	tRNA modification in the mitochondrion
R-HSA-1059683	1.06992738721856E-08	1.27600957673611E-07	Interleukin-6 signaling
R-HSA-69242	1.11004369194736E-08	1.31681104294614E-07	S Phase
R-HSA-421270	1.12285774425187E-08	1.32496428080114E-07	Cell-cell junction organization
R-HSA-77348	1.27780849499734E-08	1.49986926615964E-07	Beta oxidation of octanoyl-CoA to hexanoyl-CoA
R-HSA-351200	1.34504137825791E-08	1.57052015327376E-07	Interconversion of polyamines
R-HSA-5638302	1.38301929840599E-08	1.59813023211642E-07	Signaling by Overexpressed Wild-Type EGFR in Cancer
R-HSA-5638303	1.38301929840599E-08	1.59813023211642E-07	Inhibition of Signaling by Overexpressed EGFR
R-HSA-112411	1.46173369422594E-08	1.6803810064401E-07	MAPK1 (ERK2) activation
R-HSA-70263	1.67956052578229E-08	1.92088906222088E-07	Gluconeogenesis
R-HSA-2408508	1.71653374332766E-08	1.95315859801317E-07	Metabolism of ingested SeMet, Sec, MeSec into H2Se
R-HSA-9026519	1.79400399440579E-08	2.03094618348544E-07	Activated NTRK2 signals through RAS
R-HSA-196843	1.89610728948832E-08	2.13569363625131E-07	Vitamin B2 (riboflavin) metabolism
R-HSA-5620922	2.09005632034831E-08	2.34231957954813E-07	BBSome-mediated cargo-targeting to cilium
R-HSA-179812	2.17999804329255E-08	2.43090140213692E-07	GRB2 events in EGFR signaling
R-HSA-9028731	2.22949204975897E-08	2.47372322532595E-07	Activated NTRK2 signals through FRS2 and FRS3
R-HSA-1251932	2.37670956572177E-08	2.62401299007872E-07	PLCG1 events in ERBB2 signaling
R-HSA-389960	2.50424001893781E-08	2.75119358130497E-07	Formation of tubulin folding intermediates by CCT/TriC
R-HSA-444821	2.57501459229877E-08	2.81508014094089E-07	Relaxin receptors
R-HSA-5685942	2.67567825583496E-08	2.91085963833955E-07	HDR through Homologous Recombination (HRR)
R-HSA-442380	2.75160677054845E-08	2.97893059607119E-07	Zinc influx into cells by the SLC39 gene family
R-HSA-180786	3.12461078969477E-08	3.36640853052586E-07	Extension of Telomeres
R-HSA-77346	3.61015177165745E-08	3.87082343008159E-07	Beta oxidation of decanoyl-CoA to octanoyl-CoA-CoA
R-HSA-453279	3.77558148870481E-08	4.02882866105945E-07	Mitotic G1 phase and G1/S transition
R-HSA-418360	3.85864275915672E-08	4.09785430877969E-07	Platelet calcium homeostasis
R-HSA-9673767	3.97258060357689E-08	4.17905505762353E-07	Signaling by PDGFRA transmembrane, juxtamembrane and kinase domain mutants
R-HSA-9673770	3.97258060357689E-08	4.17905505762353E-07	Signaling by PDGFRA extracellular domain mutants
R-HSA-141334	4.14853825218824E-08	4.34366908119332E-07	PAOs oxidise polyamines to amines
R-HSA-180336	4.35811782142066E-08	4.54178351701833E-07	SHC1 events in EGFR signaling
R-HSA-1296025	5.37927631986891E-08	5.5799027461303E-07	ATP sensitive Potassium channels
R-HSA-354192	7.32689076435468E-08	7.56496985176748E-07	Integrin signaling
R-HSA-9020956	7.72871649364968E-08	7.94307894326616E-07	Interleukin-27 signaling
R-HSA-190861	8.31888270071588E-08	8.51039549383426E-07	Gap junction assembly
R-HSA-6803204	9.73458533189225E-08	9.90855898343306E-07	TP53 Regulates Transcription of Genes Involved in Cytochrome C Release
R-HSA-425410	9.77444132222679E-08	9.90855898343306E-07	Metal ion SLC transporters
R-HSA-193697	1.00032608957051E-07	1.00946335520533E-06	p75NTR regulates axonogenesis
R-HSA-5576886	1.06503856259404E-07	1.0699256380526E-06	Phase 4 - resting membrane potential
R-HSA-167590	1.09478749517442E-07	1.09487918944786E-06	Nef Mediated CD4 Down-regulation
R-HSA-6785631	1.12910087762006E-07	1.12415439472431E-06	ERBB2 Regulates Cell Motility
R-HSA-140875	1.14667489657188E-07	1.13657741725381E-06	Common Pathway of Fibrin Clot Formation
R-HSA-6782315	1.21280804150049E-07	1.19680905043693E-06	tRNA modification in the nucleus and cytosol
R-HSA-156590	1.32652396481837E-07	1.30325823885671E-06	Glutathione conjugation
R-HSA-77288	1.54144435102694E-07	1.50776701976607E-06	mitochondrial fatty acid beta-oxidation of unsaturated fatty acids
R-HSA-606279	1.56616440828073E-07	1.51862571731103E-06	Deposition of new CENPA-containing nucleosomes at the centromere
R-HSA-774815	1.56616440828073E-07	1.51862571731103E-06	Nucleosome assembly
R-HSA-109704	1.58005880712826E-07	1.52002450396202E-06	PI3K Cascade
R-HSA-69186	1.58123834727233E-07	1.52002450396202E-06	Lagging Strand Synthesis
R-HSA-5654687	1.61257618519603E-07	1.5434961720456E-06	Downstream signaling of activated FGFR1
R-HSA-1299308	1.68031780522463E-07	1.60146262646475E-06	Tandem of pore domain in a weak inwardly rectifying K+ channels (TWIK)
R-HSA-9028335	1.7094826611647E-07	1.62232579656216E-06	Activated NTRK2 signals through PI3K
R-HSA-975634	1.83007449485502E-07	1.72406091815411E-06	Retinoid metabolism and transport
R-HSA-1169410	1.83214447462789E-07	1.72406091815411E-06	Antiviral mechanism by IFN-stimulated genes
R-HSA-3928665	1.86672604409561E-07	1.74922173734817E-06	EPH-ephrin mediated repulsion of cells
R-HSA-9026527	1.96685783620008E-07	1.83107394004292E-06	Activated NTRK2 signals through PLCG1
R-HSA-418990	1.97049749672704E-07	1.83107394004292E-06	Adherens junctions interactions
R-HSA-9609736	2.24420399687647E-07	2.07676102605462E-06	Assembly and cell surface presentation of NMDA receptors
R-HSA-209905	2.34177455866023E-07	2.1580969624993E-06	Catecholamine biosynthesis
R-HSA-69166	2.37108695974681E-07	2.17611801583384E-06	Removal of the Flap Intermediate
R-HSA-1226099	2.40086144231034E-07	2.19441370315685E-06	Signaling by FGFR in disease
R-HSA-15869	2.54396293706414E-07	2.31571938640542E-06	Metabolism of nucleotides
R-HSA-193634	2.58117985126794E-07	2.33647957001811E-06	Axonal growth inhibition (RHOA activation)
R-HSA-9708296	2.58941240820741E-07	2.33647957001811E-06	tRNA-derived small RNA (tsRNA or tRNA-related fragment, tRF) biogenesis
R-HSA-5619049	2.6086757379431E-07	2.33647957001811E-06	Defective SLC40A1 causes hemochromatosis 4 (HFE4) (macrophages)
R-HSA-5619060	2.6086757379431E-07	2.33647957001811E-06	Defective CP causes aceruloplasminemia (ACERULOP)
R-HSA-5654716	2.67701428770366E-07	2.38809674367991E-06	Downstream signaling of activated FGFR4
R-HSA-9696270	2.70805681248677E-07	2.40616433761502E-06	RND2 GTPase cycle
R-HSA-2404192	2.78096194990888E-07	2.46113673042664E-06	Signaling by Type 1 Insulin-like Growth Factor 1 Receptor (IGF1R)
R-HSA-9634638	2.84283423587689E-07	2.50412789673236E-06	Estrogen-dependent nuclear events downstream of ESR-membrane signaling
R-HSA-2428928	2.85199649232777E-07	2.50412789673236E-06	IRS-related events triggered by IGF1R
R-HSA-110373	2.95699038897634E-07	2.58613366956627E-06	Resolution of AP sites via the multiple-nucleotide patch replacement pathway
R-HSA-5362798	3.08563862436111E-07	2.68810564472397E-06	Release of Hh-Np from the secreting cell
R-HSA-8869496	3.16209787141308E-07	2.74399566227468E-06	TFAP2A acts as a transcriptional repressor during retinoic acid induced cell differentiation
R-HSA-8956319	3.19984140288625E-07	2.76281254231357E-06	Nucleobase catabolism
R-HSA-2428924	3.20855838931124E-07	2.76281254231357E-06	IGF1R signaling cascade
R-HSA-372708	3.78111211834401E-07	3.24330239949595E-06	p130Cas linkage to MAPK signaling for integrins
R-HSA-2161522	3.87309841913591E-07	3.30947619545499E-06	Abacavir transport and metabolism
R-HSA-5655291	3.98222968162286E-07	3.38973891923845E-06	Signaling by FGFR4 in disease
R-HSA-69206	4.15365923053033E-07	3.5222189662023E-06	G1/S Transition
R-HSA-1266695	4.3206348755052E-07	3.64993286218736E-06	Interleukin-7 signaling
R-HSA-1489509	4.3752617051314E-07	3.68213237325736E-06	DAG and IP3 signaling
R-HSA-8931987	4.99609795162158E-07	4.18880886281785E-06	RUNX1 regulates estrogen receptor mediated transcription
R-HSA-9636249	6.90527051919769E-07	5.7678063615235E-06	Inhibition of nitric oxide production
R-HSA-77111	7.27895883706224E-07	6.05725288414206E-06	Synthesis of Ketone Bodies
R-HSA-6799990	7.34428959618345E-07	6.08169259273924E-06	Metal sequestration by antimicrobial proteins
R-HSA-5651801	7.36286762579999E-07	6.08169259273924E-06	PCNA-Dependent Long Patch Base Excision Repair
R-HSA-5655799	7.6458090810448E-07	6.29209678664209E-06	Defective SLC40A1 causes hemochromatosis 4 (HFE4) (duodenum)
R-HSA-1483249	8.05688323361078E-07	6.60601265813694E-06	Inositol phosphate metabolism
R-HSA-1660514	8.23220945121193E-07	6.72504199334231E-06	Synthesis of PIPs at the Golgi membrane
R-HSA-8956320	9.20042256038994E-07	7.4885623038948E-06	Nucleobase biosynthesis
R-HSA-203641	9.33404452992336E-07	7.56969551341406E-06	NOSTRIN mediated eNOS trafficking
R-HSA-111447	1.01073942903999E-06	8.16716560494752E-06	Activation of BAD and translocation to mitochondria
R-HSA-9026357	1.07145939098285E-06	8.62655076906104E-06	NTF4 activates NTRK2 (TRKB) signaling
R-HSA-9013407	1.08206990020458E-06	8.68064021714164E-06	RHOH GTPase cycle
R-HSA-418346	1.11728033669365E-06	8.93098147004524E-06	Platelet homeostasis
R-HSA-5654699	1.14518757342788E-06	9.1213649300576E-06	SHC-mediated cascade:FGFR2
R-HSA-2142691	1.22106872938877E-06	9.69114352620278E-06	Synthesis of Leukotrienes (LT) and Eoxins (EX)
R-HSA-354194	1.24738583518428E-06	9.86490564591301E-06	GRB2:SOS provides linkage to MAPK signaling for Integrins
R-HSA-1296346	1.25470859098857E-06	9.88775443566798E-06	Tandem pore domain potassium channels
R-HSA-2142700	1.27239074291763E-06	9.99179227700137E-06	Synthesis of Lipoxins (LX)
R-HSA-1234158	1.31317061284321E-06	1.02758446780225E-05	Regulation of gene expression by Hypoxia-inducible Factor
R-HSA-187024	1.32694969859188E-06	1.03473624756497E-05	NGF-independant TRKA activation
R-HSA-383280	1.36803587284355E-06	1.0630576691501E-05	Nuclear Receptor transcription pathway
R-HSA-3295583	1.37566500706249E-06	1.06527427246377E-05	TRP channels
R-HSA-5654227	1.42103625846113E-06	1.09660078529443E-05	Phospholipase C-mediated cascade; FGFR3
R-HSA-3656244	1.47571142276245E-06	1.13486624062464E-05	Defective B4GALT1 causes B4GALT1-CDG (CDG-2d)
R-HSA-5624138	1.54808647003372E-06	1.18643366702037E-05	Trafficking of myristoylated proteins to the cilium
R-HSA-2160916	1.57488717644633E-06	1.20283991507332E-05	Hyaluronan uptake and degradation
R-HSA-425561	1.67816014527985E-06	1.27734148848297E-05	Sodium/Calcium exchangers
R-HSA-3656243	1.74553878432128E-06	1.32410799691138E-05	Defective ST3GAL3 causes MCT12 and EIEE15
R-HSA-69002	1.78865969045846E-06	1.35221870694401E-05	DNA Replication Pre-Initiation
R-HSA-74182	1.81872864501202E-06	1.37030559805707E-05	Ketone body metabolism
R-HSA-2142688	1.83751443993042E-06	1.37979811502415E-05	Synthesis of 5-eicosatetraenoic acids
R-HSA-5659898	1.86531578166646E-06	1.39597402223852E-05	Intestinal saccharidase deficiencies
R-HSA-171319	1.91426619089636E-06	1.42781643529587E-05	Telomere Extension By Telomerase
R-HSA-3656225	2.0079804123549E-06	1.49052003551887E-05	Defective CHST6 causes MCDC1
R-HSA-174417	2.01169936011595E-06	1.49052003551887E-05	Telomere C-strand (Lagging Strand) Synthesis
R-HSA-2142670	2.20463020123013E-06	1.62805864805632E-05	Synthesis of epoxy (EET) and dihydroxyeicosatrienoic acids (DHET)
R-HSA-9024909	2.25861240407893E-06	1.66241832078354E-05	BDNF activates NTRK2 (TRKB) signaling
R-HSA-918233	2.36644482732592E-06	1.73605722241656E-05	TRAF3-dependent IRF activation pathway
R-HSA-196836	2.37702460006343E-06	1.73729043628526E-05	Vitamin C (ascorbate) metabolism
R-HSA-381183	2.38370561432778E-06	1.73729043628526E-05	ATF6 (ATF6-alpha) activates chaperone genes
R-HSA-5660668	2.41403476437805E-06	1.75366397535911E-05	CLEC7A/inflammasome pathway
R-HSA-9013409	2.48305299244326E-06	1.79794543628994E-05	RHOJ GTPase cycle
R-HSA-9017802	2.56970376847626E-06	1.85317774533319E-05	Noncanonical activation of NOTCH3
R-HSA-211935	2.57595062287588E-06	1.85317774533319E-05	Fatty acids
R-HSA-9025046	2.6006972792619E-06	1.86496484768956E-05	NTF3 activates NTRK2 (TRKB) signaling
R-HSA-139853	2.73706555185387E-06	1.95646390842659E-05	Elevation of cytosolic Ca2+ levels
R-HSA-163615	2.7990372194622E-06	1.99436926127024E-05	PKA activation
R-HSA-209776	2.89097985803912E-06	2.05332007781195E-05	Metabolism of amine-derived hormones
R-HSA-388844	2.94210005446976E-06	2.08299448581322E-05	Receptor-type tyrosine-protein phosphatases
R-HSA-112399	2.9519838102881E-06	2.08337824424642E-05	IRS-mediated signalling
R-HSA-8853659	3.00404835169888E-06	2.1134349853268E-05	RET signaling
R-HSA-9662001	3.11782454200346E-06	2.18658209381757E-05	Defective factor VIII causes hemophilia A
R-HSA-9674519	3.26880551412644E-06	2.28528113653543E-05	Defective F8 sulfation at Y1699
R-HSA-6806667	3.43631085380573E-06	2.39487969335463E-05	Metabolism of fat-soluble vitamins
R-HSA-9034015	3.59304531304582E-06	2.49631219215514E-05	Signaling by NTRK3 (TRKC)
R-HSA-9634600	3.67868971577681E-06	2.54787737611376E-05	Regulation of glycolysis by fructose 2,6-bisphosphate metabolism
R-HSA-190873	3.81601739904799E-06	2.62670921975854E-05	Gap junction degradation
R-HSA-4839735	3.87495497344592E-06	2.62670921975854E-05	Signaling by AXIN mutants
R-HSA-4839744	3.87495497344592E-06	2.62670921975854E-05	Signaling by APC mutants
R-HSA-4839748	3.87495497344592E-06	2.62670921975854E-05	Signaling by AMER1 mutants
R-HSA-5467337	3.87495497344592E-06	2.62670921975854E-05	APC truncation mutants have impaired AXIN binding
R-HSA-5467340	3.87495497344592E-06	2.62670921975854E-05	AXIN missense mutants destabilize the destruction complex
R-HSA-5467348	3.87495497344592E-06	2.62670921975854E-05	Truncations of AMER1 destabilize the destruction complex
R-HSA-429947	3.97269983410532E-06	2.68480685712408E-05	Deadenylation of mRNA
R-HSA-187015	4.23615560796606E-06	2.85420489758355E-05	Activation of TRKA receptors
R-HSA-163125	4.51253364273626E-06	3.03126290628574E-05	Post-translational modification: synthesis of GPI-anchored proteins
R-HSA-2980766	4.59486112171968E-06	3.07642835316401E-05	Nuclear Envelope Breakdown
R-HSA-9032845	4.60735881752916E-06	3.07642835316401E-05	Activated NTRK2 signals through CDK5
R-HSA-5654221	4.68694617825111E-06	3.12022847130025E-05	Phospholipase C-mediated cascade; FGFR2
R-HSA-549127	4.72473507985303E-06	3.13602431173389E-05	Organic cation transport
R-HSA-1369062	4.81463276907945E-06	3.18621077892696E-05	ABC transporters in lipid homeostasis
R-HSA-933541	5.42750214068721E-06	3.58116671359514E-05	TRAF6 mediated IRF7 activation
R-HSA-163680	5.60277851953191E-06	3.68591225779E-05	AMPK inhibits chREBP transcriptional activation activity
R-HSA-5654696	5.96731975313801E-06	3.91418752700118E-05	Downstream signaling of activated FGFR2
R-HSA-211736	6.13279156349859E-06	4.01092980492639E-05	Stimulation of the cell death response by PAK-2p34
R-HSA-5654695	6.4413615002109E-06	4.20042082649671E-05	PI-3K cascade:FGFR2
R-HSA-390450	6.76658747315716E-06	4.39963670267076E-05	Folding of actin by CCT/TriC
R-HSA-2022854	6.83855307796419E-06	4.43350309017729E-05	Keratan sulfate biosynthesis
R-HSA-9013957	7.06532256858809E-06	4.56724317363097E-05	TLR3-mediated TICAM1-dependent programmed cell death
R-HSA-5654700	7.26914408189161E-06	4.68541878390915E-05	FRS-mediated FGFR2 signaling
R-HSA-2473224	7.5148989933175E-06	4.82986407651896E-05	Antagonism of Activin by Follistatin
R-HSA-77286	7.93628233160071E-06	5.08603215330292E-05	mitochondrial fatty acid beta-oxidation of saturated fatty acids
R-HSA-1502540	8.01113179034556E-06	5.11928944597555E-05	Signaling by Activin
R-HSA-389958	8.1697743902795E-06	5.20574936990767E-05	Cooperation of Prefoldin and TriC/CCT in actin and tubulin folding
R-HSA-196025	8.33897566383186E-06	5.28805821196008E-05	Formation of annular gap junctions
R-HSA-2142845	8.34637041172093E-06	5.28805821196008E-05	Hyaluronan metabolism
R-HSA-9027283	8.83059201918116E-06	5.57899986711469E-05	Erythropoietin activates STAT5
R-HSA-198323	9.00827539224301E-06	5.67517984167809E-05	AKT phosphorylates targets in the cytosol
R-HSA-8949275	9.60836898003744E-06	6.03618518941286E-05	RUNX3 Regulates Immune Response and Cell Migration
R-HSA-8978868	9.69623042796017E-06	6.07427102852492E-05	Fatty acid metabolism
R-HSA-418359	9.82510689469322E-06	6.13776567316038E-05	Reduction of cytosolic Ca++ levels
R-HSA-5693548	9.97340875870354E-06	6.21300679019854E-05	Sensing of DNA Double Strand Breaks
R-HSA-5693538	1.07397559895854E-05	6.67177208016385E-05	Homology Directed Repair
R-HSA-549132	1.07703179772689E-05	6.67217241903277E-05	Organic cation/anion/zwitterion transport
R-HSA-180910	1.16370498641219E-05	7.189139805953E-05	Vpr-mediated nuclear import of PICs
R-HSA-8985947	1.26212097953945E-05	7.77559534863706E-05	Interleukin-9 signaling
R-HSA-8851708	1.29229077005409E-05	7.93953108539245E-05	Signaling by FGFR2 IIIa TM
R-HSA-2644605	1.31288325468164E-05	8.02184896127384E-05	FBXW7 Mutants and NOTCH1 in Cancer
R-HSA-2644607	1.31288325468164E-05	8.02184896127384E-05	Loss of Function of FBXW7 in Cancer and NOTCH1 Signaling
R-HSA-435354	1.31657296737095E-05	8.02241426039847E-05	Zinc transporters
R-HSA-5602571	1.37737652518764E-05	8.37004607570141E-05	TRAF3 deficiency - HSE
R-HSA-5358508	1.38217098869539E-05	8.37498863409169E-05	Mismatch Repair
R-HSA-1855191	1.38570044514397E-05	8.37498863409169E-05	Synthesis of IPs in the nucleus
R-HSA-176814	1.41328072934824E-05	8.5185945703924E-05	Activation of APC/C and APC/C:Cdc20 mediated degradation of mitotic proteins
R-HSA-5627117	1.43155294236817E-05	8.60547288102553E-05	RHO GTPases Activate ROCKs
R-HSA-933543	1.43666995286087E-05	8.61301701071375E-05	NF-kB activation through FADD/RIP-1 pathway mediated by caspase-8 and -10
R-HSA-1839126	1.50302863805313E-05	8.98668790902138E-05	FGFR2 mutant receptor activation
R-HSA-5223345	1.54417693531E-05	9.18855822685932E-05	Miscellaneous transport and binding events
R-HSA-447115	1.54503173218156E-05	9.18855822685932E-05	Interleukin-12 family signaling
R-HSA-9678110	1.58304453620651E-05	9.38958773368322E-05	Attachment and Entry
R-HSA-1839130	1.63780389808374E-05	9.61212787498865E-05	Signaling by activated point mutants of FGFR3
R-HSA-190239	1.63780389808374E-05	9.61212787498865E-05	FGFR3 ligand binding and activation
R-HSA-190372	1.63780389808374E-05	9.61212787498865E-05	FGFR3c ligand binding and activation
R-HSA-2033514	1.63780389808374E-05	9.61212787498865E-05	FGFR3 mutant receptor activation
R-HSA-8984722	1.67231477257961E-05	9.78890889335393E-05	Interleukin-35 Signalling
R-HSA-163767	1.67913379358024E-05	9.80309418538616E-05	PP2A-mediated dephosphorylation of key metabolic factors
R-HSA-68949	1.82299243050362E-05	0.000106059870788	Orc1 removal from chromatin
R-HSA-1483191	1.82616948727651E-05	0.000106059870788	Synthesis of PC
R-HSA-982772	1.85690891068263E-05	0.000107565031008	Growth hormone receptor signaling
R-HSA-499943	2.19966819287827E-05	0.000127089919993	Interconversion of nucleotide di- and triphosphates
R-HSA-5655253	2.20992190217511E-05	0.000127352418568	Signaling by FGFR2 in disease
R-HSA-379724	2.37296921539668E-05	0.000136395993818	tRNA Aminoacylation
R-HSA-5654733	2.3876993655646E-05	0.0001368898598	Negative regulation of FGFR4 signaling
R-HSA-442660	2.73560722842349E-05	0.000156433719504	Na+/Cl- dependent neurotransmitter transporters
R-HSA-419812	2.78901419811779E-05	0.000159079861333	Calcitonin-like ligand receptors
R-HSA-192456	2.7992557507626E-05	0.000159256713097	Digestion of dietary lipid
R-HSA-2892247	2.83749699159477E-05	0.000161021584298	POU5F1 (OCT4), SOX2, NANOG activate genes related to proliferation
R-HSA-73817	2.92466446159178E-05	0.000165546903596	Purine ribonucleoside monophosphate biosynthesis
R-HSA-5602415	2.94432878818221E-05	0.000166238053741	UNC93B1 deficiency - HSE
R-HSA-5358565	2.96487566024487E-05	0.00016697541629	Mismatch repair (MMR) directed by MSH2:MSH6 (MutSalpha)
R-HSA-9715370	3.05584675576987E-05	0.00017146909947	Miro GTPase Cycle
R-HSA-1660662	3.06004422471377E-05	0.00017146909947	Glycosphingolipid metabolism
R-HSA-168276	3.10237516957475E-05	0.000173405415345	NS1 Mediated Effects on Host Pathways
R-HSA-71384	3.22973914439931E-05	0.000180073038112	Ethanol oxidation
R-HSA-5607763	3.2402054851318E-05	0.000180206070303	CLEC7A (Dectin-1) induces NFAT activation
R-HSA-73933	3.33722603302273E-05	0.000185140232883	Resolution of Abasic Sites (AP sites)
R-HSA-162791	3.38818843205963E-05	0.000187501067747	Attachment of GPI anchor to uPAR
R-HSA-190828	3.3981044694142E-05	0.000187584347663	Gap junction trafficking
R-HSA-2022857	3.44288445531112E-05	0.000189441342232	Keratan sulfate degradation
R-HSA-1912399	3.4487328967538E-05	0.000189441342232	Pre-NOTCH Processing in the Endoplasmic Reticulum
R-HSA-9007892	3.6015283842317E-05	0.000197348426781	Interleukin-38 signaling
R-HSA-190241	3.74413914014314E-05	0.000204660039012	FGFR2 ligand binding and activation
R-HSA-170670	3.77248335184122E-05	0.000205705195055	Adenylate cyclase inhibitory pathway
R-HSA-194068	3.81387570520595E-05	0.000207455003824	Bile acid and bile salt metabolism
R-HSA-442755	3.92220717988156E-05	0.00021139243321	Activation of NMDA receptors and postsynaptic events
R-HSA-9640463	3.92900685990738E-05	0.00021139243321	Wax biosynthesis
R-HSA-111996	3.96436581990817E-05	0.00021139243321	Ca-dependent events
R-HSA-9630747	3.97157002873335E-05	0.00021139243321	Diseases of Cellular Senescence
R-HSA-9630750	3.97157002873335E-05	0.00021139243321	Evasion of Oncogene Induced Senescence Due to p16INK4A Defects
R-HSA-9630794	3.97157002873335E-05	0.00021139243321	Evasion of Oncogene Induced Senescence Due to Defective p16INK4A binding to CDK4 and CDK6
R-HSA-9632693	3.97157002873335E-05	0.00021139243321	Evasion of Oxidative Stress Induced Senescence Due to p16INK4A Defects
R-HSA-9632700	3.97157002873335E-05	0.00021139243321	Evasion of Oxidative Stress Induced Senescence Due to Defective p16INK4A binding to CDK4 and CDK6
R-HSA-9675132	3.97157002873335E-05	0.00021139243321	Diseases of cellular response to stress
R-HSA-111933	4.12181923311378E-05	0.000218347428503	Calmodulin induced events
R-HSA-111997	4.12181923311378E-05	0.000218347428503	CaM pathway
R-HSA-5666185	4.22924147342748E-05	0.000223507071081	RHO GTPases Activate Rhotekin and Rhophilins
R-HSA-3301854	4.29027332968485E-05	0.000226196473717	Nuclear Pore Complex (NPC) Disassembly
R-HSA-176409	4.46667695641961E-05	0.000234941600791	APC/C:Cdc20 mediated degradation of mitotic proteins
R-HSA-5654726	4.54794400214279E-05	0.000238653283861	Negative regulation of FGFR1 signaling
R-HSA-77305	4.59230159079111E-05	0.000240415264592	Beta oxidation of palmitoyl-CoA to myristoyl-CoA
R-HSA-9013406	4.6413773973831E-05	0.000242415421228	RHOQ GTPase cycle
R-HSA-76009	4.81542720156344E-05	0.000250918272379	Platelet Aggregation (Plug Formation)
R-HSA-174178	5.13635529163275E-05	0.000267017054541	APC/C:Cdh1 mediated degradation of Cdc20 and other APC/C:Cdh1 targeted proteins in late mitosis/early G1
R-HSA-9013419	5.33914526672845E-05	0.000276913747912	RHOT2 GTPase cycle
R-HSA-8866423	5.50350395901526E-05	0.000284775910488	VLDL assembly
R-HSA-6802952	5.63466104651294E-05	0.000290887651479	Signaling by BRAF and RAF fusions
R-HSA-438064	5.71976275720517E-05	0.000294599058974	Post NMDA receptor activation events
R-HSA-77588	5.9526799206387E-05	0.000305889125138	SLBP Dependent Processing of Replication-Dependent Histone Pre-mRNAs
R-HSA-380259	6.21194851420336E-05	0.000315920920627	Loss of Nlp from mitotic centrosomes
R-HSA-380284	6.21194851420336E-05	0.000315920920627	Loss of proteins required for interphase microtubule organization from the centrosome
R-HSA-9679514	6.23289522986622E-05	0.000315920920627	SARS-CoV-1 Genome Replication and Transcription
R-HSA-9682706	6.23289522986622E-05	0.000315920920627	Replication of the SARS-CoV-1 genome
R-HSA-9694682	6.23289522986622E-05	0.000315920920627	SARS-CoV-2 Genome Replication and Transcription
R-HSA-9694686	6.23289522986622E-05	0.000315920920627	Replication of the SARS-CoV-2 genome
R-HSA-203927	6.35275647407433E-05	0.000321266065061	MicroRNA (miRNA) biogenesis
R-HSA-196299	6.38167929377567E-05	0.000321930912993	Beta-catenin phosphorylation cascade
R-HSA-9694614	6.39477357213723E-05	0.000321930912993	Attachment and Entry
R-HSA-8963901	6.40978419962501E-05	0.00032195981866	Chylomicron remodeling
R-HSA-912694	6.45708793770094E-05	0.000323607013922	Regulation of IFNA signaling
R-HSA-176033	6.74040645517836E-05	0.000337048550003	Interactions of Vpr with host cellular proteins
R-HSA-8964572	7.11244072106608E-05	0.000354856179631	Lipid particle organization
R-HSA-68952	7.12857309626929E-05	0.000354867174985	DNA replication initiation
R-HSA-170660	7.26625478998299E-05	0.00036091548623	Adenylate cyclase activating pathway
R-HSA-2033519	7.33013579371941E-05	0.000363279375586	Activated point mutants of FGFR2
R-HSA-1606322	7.54713473560515E-05	0.000373204436178	ZBP1(DAI) mediated induction of type I IFNs
R-HSA-190322	7.8702372567519E-05	0.000388320775245	FGFR4 ligand binding and activation
R-HSA-163754	8.15533505634492E-05	0.000399818433162	Insulin effects increased synthesis of Xylulose-5-Phosphate
R-HSA-69091	8.15704716664373E-05	0.000399818433162	Polymerase switching
R-HSA-69109	8.15704716664373E-05	0.000399818433162	Leading Strand Synthesis
R-HSA-8939243	8.24052425176864E-05	0.000403024302633	RUNX1 interacts with co-factors whose precise effect on RUNX1 targets is not known
R-HSA-9683686	8.43422114470557E-05	0.000411594933237	Maturation of spike protein
R-HSA-352238	8.6596378488937E-05	0.000420839233383	Breakdown of the nuclear lamina
R-HSA-5654727	8.66139151858602E-05	0.000420839233383	Negative regulation of FGFR2 signaling
R-HSA-433692	8.74844251411713E-05	0.000424144799809	Proton-coupled monocarboxylate transport
R-HSA-5654219	9.3147721876337E-05	0.000450622163536	Phospholipase C-mediated cascade: FGFR1
R-HSA-5654688	9.86818287766535E-05	0.000476361275773	SHC-mediated cascade:FGFR1
R-HSA-2660825	9.99482755926913E-05	0.000480395091264	Signaling by NOTCH1 t(7;9)(NOTCH1:M1580_K2555) Translocation Mutant
R-HSA-2660826	9.99482755926913E-05	0.000480395091264	Constitutive Signaling by NOTCH1 t(7;9)(NOTCH1:M1580_K2555) Translocation Mutant
R-HSA-432047	0.000101384508677	0.000486250301882	Passive transport by Aquaporins
R-HSA-8983711	0.000101963838107	0.000487979406027	OAS antiviral response
R-HSA-8848584	0.000105799356577	0.000505251232921	Wax and plasmalogen biosynthesis
R-HSA-888590	0.00010706035514	0.000510180743783	GABA synthesis, release, reuptake and degradation
R-HSA-9683701	0.000110065766218	0.000523384256138	Translation of structural proteins
R-HSA-4419969	0.000112063542614	0.000531750277927	Depolymerisation of the Nuclear Lamina
R-HSA-392851	0.000113073959087	0.000535405622251	Prostacyclin signalling through prostacyclin receptor
R-HSA-5686938	0.000118043661231	0.000557752991684	Regulation of TLR by endogenous ligand
R-HSA-381676	0.000122482375871	0.000577502272217	Glucagon-like Peptide-1 (GLP1) regulates insulin secretion
R-HSA-418457	0.000123419692432	0.000580694020582	cGMP effects
R-HSA-157858	0.00012462328321	0.000585122522089	Gap junction trafficking and regulation
R-HSA-389661	0.000129235823015	0.000605504250547	Glyoxylate metabolism and glycine degradation
R-HSA-1810476	0.000130366208864	0.000609519905306	RIP-mediated NFkB activation via ZBP1
R-HSA-111931	0.000139146253527	0.000649209486019	PKA-mediated phosphorylation of CREB
R-HSA-5250958	0.00014266702869	0.000664246598163	Toxicity of botulinum toxin type B (botB)
R-HSA-111932	0.00014587358363	0.000677761118622	CaMK IV-mediated phosphorylation of CREB
R-HSA-6796648	0.000147690573363	0.00068477663911	TP53 Regulates Transcription of DNA Repair Genes
R-HSA-164378	0.000148610816606	0.000687613854194	PKA activation in glucagon signalling
R-HSA-211979	0.000157513170296	0.000727295629776	Eicosanoids
R-HSA-5579026	0.000158668942198	0.00073111854626	Defective CYP11A1 causes AICSR
R-HSA-167242	0.000159710146474	0.00073439887917	Abortive elongation of HIV-1 transcript in the absence of Tat
R-HSA-917937	0.00016236067192	0.000745050665004	Iron uptake and transport
R-HSA-159227	0.000163124613242	0.000745614216666	Transport of the SLBP independent Mature mRNA
R-HSA-157579	0.000163152136815	0.000745614216666	Telomere Maintenance
R-HSA-389957	0.000166320799741	0.000751388743271	Prefoldin mediated transfer of substrate to CCT/TriC
R-HSA-3296197	0.000166490010886	0.000751388743271	Hydroxycarboxylic acid-binding receptors
R-HSA-9652282	0.000168795620487	0.000751388743271	Drug-mediated inhibition of ERBB2 signaling
R-HSA-9665230	0.000168795620487	0.000751388743271	Drug resistance in ERBB2 KD mutants
R-HSA-9665233	0.000168795620487	0.000751388743271	Resistance of ERBB2 KD mutants to trastuzumab
R-HSA-9665244	0.000168795620487	0.000751388743271	Resistance of ERBB2 KD mutants to sapitinib
R-HSA-9665245	0.000168795620487	0.000751388743271	Resistance of ERBB2 KD mutants to tesevatinib
R-HSA-9665246	0.000168795620487	0.000751388743271	Resistance of ERBB2 KD mutants to neratinib
R-HSA-9665247	0.000168795620487	0.000751388743271	Resistance of ERBB2 KD mutants to osimertinib
R-HSA-9665249	0.000168795620487	0.000751388743271	Resistance of ERBB2 KD mutants to afatinib
R-HSA-9665250	0.000168795620487	0.000751388743271	Resistance of ERBB2 KD mutants to AEE788
R-HSA-9665251	0.000168795620487	0.000751388743271	Resistance of ERBB2 KD mutants to lapatinib
R-HSA-9665737	0.000168795620487	0.000751388743271	Drug resistance in ERBB2 TMD/JMD mutants
R-HSA-1362409	0.000171129316095	0.000760259636373	Mitochondrial iron-sulfur cluster biogenesis
R-HSA-9006115	0.000172509726339	0.000764868608608	Signaling by NTRK2 (TRKB)
R-HSA-427975	0.000173297075251	0.000766835010434	Proton/oligopeptide cotransporters
R-HSA-5545483	0.000176180184135	0.000776511297551	Defective Mismatch Repair Associated With MLH1
R-HSA-5632987	0.000176180184135	0.000776511297551	Defective Mismatch Repair Associated With PMS2
R-HSA-9617828	0.00017927183672	0.000787060949093	FOXO-mediated transcription of cell cycle genes
R-HSA-8951671	0.000179279586238	0.000787060949093	RUNX3 regulates YAP1-mediated transcription
R-HSA-426486	0.000179800804304	0.000787216566811	Small interfering RNA (siRNA) biogenesis
R-HSA-2161517	0.000180020998102	0.000787216566811	Abacavir transmembrane transport
R-HSA-4641262	0.000181364798853	0.000791540852713	Disassembly of the destruction complex and recruitment of AXIN to the membrane
R-HSA-8978934	0.000186039211528	0.000810355838009	Metabolism of cofactors
R-HSA-5250989	0.000188071992597	0.000817613392822	Toxicity of botulinum toxin type G (botG)
R-HSA-1170546	0.000194540035907	0.000844086799927	Prolactin receptor signaling
R-HSA-112043	0.000200746857637	0.000869326188145	PLC beta mediated events
R-HSA-1638074	0.000202770977856	0.000876389831468	Keratan sulfate/keratin metabolism
R-HSA-180024	0.000204311829207	0.000881341468745	DARPP-32 events
R-HSA-3928662	0.000208035603311	0.000895672299421	EPHB-mediated forward signaling
R-HSA-9630791	0.000209523943633	0.00089861063077	Evasion of Oncogene Induced Senescence Due to Defective p16INK4A binding to CDK4
R-HSA-9632697	0.000209523943633	0.00089861063077	Evasion of Oxidative Stress Induced Senescence Due to Defective p16INK4A binding to CDK4
R-HSA-165054	0.000211124355072	0.000903703815111	Rev-mediated nuclear export of HIV RNA
R-HSA-8856688	0.000211521921353	0.000903703815111	Golgi-to-ER retrograde transport
R-HSA-5619102	0.000212840077658	0.000906598782826	SLC transporter disorders
R-HSA-5609978	0.000213012545704	0.000906598782826	Defective GALT can cause Galactosemia
R-HSA-8854691	0.000214778657098	0.000912374324712	Interleukin-20 family signaling
R-HSA-70370	0.000222277350581	0.000941607030427	Galactose catabolism
R-HSA-9013973	0.000222504639854	0.000941607030427	TICAM1-dependent activation of IRF3/IRF7
R-HSA-964975	0.000223208968742	0.000942798655316	Vitamins B6 activation to pyridoxal phosphate
R-HSA-5654693	0.00022562577162	0.000951205315352	FRS-mediated FGFR1 signaling
R-HSA-4839743	0.000239506772526	0.000998387703154	Signaling by CTNNB1 phospho-site mutants
R-HSA-5339716	0.000239506772526	0.000998387703154	Signaling by GSK3beta mutants
R-HSA-5358747	0.000239506772526	0.000998387703154	S33 mutants of beta-catenin aren't phosphorylated
R-HSA-5358749	0.000239506772526	0.000998387703154	S37 mutants of beta-catenin aren't phosphorylated
R-HSA-5358751	0.000239506772526	0.000998387703154	S45 mutants of beta-catenin aren't phosphorylated
R-HSA-5358752	0.000239506772526	0.000998387703154	T41 mutants of beta-catenin aren't phosphorylated
R-HSA-1660499	0.000239951117567	0.000998387703154	Synthesis of PIPs at the plasma membrane
R-HSA-909733	0.000241848383474	0.00100440794455	Interferon alpha/beta signaling
R-HSA-210993	0.000245174761354	0.001016329944568	Tie2 Signaling
R-HSA-5693532	0.000246532075022	0.001020060432594	DNA Double-Strand Break Repair
R-HSA-8951936	0.000247028920428	0.001020223391153	RUNX3 regulates p14-ARF
R-HSA-112040	0.000247687928059	0.001021054235351	G-protein mediated events
R-HSA-71032	0.00026428950891	0.001087481489616	Propionyl-CoA catabolism
R-HSA-350864	0.000266996795124	0.001096598013407	Regulation of thyroid hormone activity
R-HSA-112311	0.000272878311011	0.00111869411806	Neurotransmitter clearance
R-HSA-8941856	0.000278955879603	0.001141511400584	RUNX3 regulates NOTCH signaling
R-HSA-177128	0.000281569196906	0.001150095053126	Conjugation of salicylate with glycine
R-HSA-75205	0.000282089684439	0.001150114594913	Dissolution of Fibrin Clot
R-HSA-8979227	0.00028411629849	0.001155622009378	Triglyceride metabolism
R-HSA-156587	0.000284995011389	0.001155622009378	Amino Acid conjugation
R-HSA-159424	0.000284995011389	0.001155622009378	Conjugation of carboxylic acids
R-HSA-5620912	0.000287323925813	0.001162951033221	Anchoring of the basal body to the plasma membrane
R-HSA-1483255	0.000294500885204	0.001189840542062	PI Metabolism
R-HSA-176408	0.000296440487668	0.001195511130165	Regulation of APC/C activators between G1/S and early anaphase
R-HSA-6783589	0.000300929982063	0.001211426111921	Interleukin-6 family signaling
R-HSA-163560	0.00031123582009	0.001247906670073	Triglyceride catabolism
R-HSA-113418	0.000311670763733	0.001247906670073	Formation of the Early Elongation Complex
R-HSA-167158	0.000311670763733	0.001247906670073	Formation of the HIV-1 Early Elongation Complex
R-HSA-5250955	0.000313775355732	0.001251838369362	Toxicity of botulinum toxin type D (botD)
R-HSA-5250981	0.000313775355732	0.001251838369362	Toxicity of botulinum toxin type F (botF)
R-HSA-6791465	0.000315794692564	0.001257644904943	Pentose phosphate pathway disease
R-HSA-9708530	0.00032122403523	0.001276986800314	Regulation of BACH1 activity
R-HSA-5602566	0.000326385007733	0.001295194888958	TICAM1 deficiency - HSE
R-HSA-5576891	0.000337837157111	0.001338259253418	Cardiac conduction
R-HSA-190242	0.000339767164849	0.001343518151429	FGFR1 ligand binding and activation
R-HSA-8963691	0.000341547947355	0.001348169407079	Phenylalanine and tyrosine metabolism
R-HSA-1299503	0.000345806870042	0.001362568742137	TWIK related potassium channel (TREK)
R-HSA-6809371	0.000349686775987	0.001375426495546	Formation of the cornified envelope
R-HSA-5693607	0.000360280554955	0.001414600226618	Processing of DNA double-strand break ends
R-HSA-9013508	0.00038705094829	0.001517040256377	NOTCH3 Intracellular Domain Regulates Transcription
R-HSA-8875656	0.000393955575095	0.001541393882915	MET receptor recycling
R-HSA-9663199	0.00039701741878	0.001545240831681	Defective DNA double strand break response due to BRCA1 loss of function
R-HSA-9675136	0.00039701741878	0.001545240831681	Diseases of DNA Double-Strand Break Repair
R-HSA-9699150	0.00039701741878	0.001545240831681	Defective DNA double strand break response due to BARD1 loss of function
R-HSA-2395516	0.000405202688436	0.001574351353106	Electron transport from NADPH to Ferredoxin
R-HSA-170822	0.000408481193503	0.001581578741882	Regulation of Glucokinase by Glucokinase Regulatory Protein
R-HSA-5619107	0.000408481193503	0.001581578741882	Defective TPR may confer susceptibility towards thyroid papillary carcinoma (TPC)
R-HSA-1483213	0.000411621028642	0.001590973612	Synthesis of PE
R-HSA-913531	0.000413266933064	0.001594571710031	Interferon Signaling
R-HSA-168325	0.000425052735807	0.001637214144734	Viral Messenger RNA Synthesis
R-HSA-5083628	0.000432675054495	0.001663700317462	Defective POMGNT1 causes MDDGA3, MDDGB3 and MDDGC3
R-HSA-202131	0.000436161532203	0.001674219760073	Metabolism of nitric oxide: NOS3 activation and regulation
R-HSA-76071	0.000441371327039	0.001691306694402	RNA Polymerase III Transcription Initiation From Type 3 Promoter
R-HSA-209968	0.000442945633517	0.001693899644109	Thyroxine biosynthesis
R-HSA-9694548	0.000443567060631	0.001693899644109	Maturation of spike protein
R-HSA-1483148	0.000445833673471	0.001699645063484	Synthesis of PG
R-HSA-159854	0.00045055730613	0.001714721749524	Gamma-carboxylation, transport, and amino-terminal cleavage of proteins
R-HSA-2022377	0.000455628937903	0.001729740176787	Metabolism of Angiotensinogen to Angiotensins
R-HSA-192905	0.00045605472853	0.001729740176787	vRNP Assembly
R-HSA-1251985	0.000457982560778	0.001734102971024	Nuclear signaling by ERBB4
R-HSA-9660537	0.000461944330897	0.001746139215686	Signaling by MRAS-complex mutants
R-HSA-211163	0.000465834083498	0.001757862964572	AKT-mediated inactivation of FOXO1A
R-HSA-6794362	0.000475233376923	0.0017903026891	Protein-protein interactions at synapses
R-HSA-975577	0.0004765006822	0.001792049779788	N-Glycan antennae elongation
R-HSA-159230	0.000487443081133	0.001830116351506	Transport of the SLBP Dependant Mature mRNA
R-HSA-389887	0.000497406141776	0.001864384199787	Beta-oxidation of pristanoyl-CoA
R-HSA-159740	0.000509656967355	0.001907097698076	Gamma-carboxylation of protein precursors
R-HSA-9656223	0.000510794967352	0.001908154406358	Signaling by RAF1 mutants
R-HSA-162710	0.000516707318074	0.001927013088598	Synthesis of glycosylphosphatidylinositol (GPI)
R-HSA-9675135	0.000519746788926	0.001935112545371	Diseases of DNA repair
R-HSA-5654743	0.000527068855341	0.00195910331726	Signaling by FGFR4
R-HSA-5576893	0.000535224757592	0.001986108445408	Phase 2 - plateau phase
R-HSA-74217	0.0005464540616	0.00202440966939	Purine salvage
R-HSA-1247673	0.000556707921877	0.002057565324366	Erythrocytes take up oxygen and release carbon dioxide
R-HSA-4791275	0.000557249047572	0.002057565324366	Signaling by WNT in cancer
R-HSA-8864260	0.000563774139012	0.002071825161875	Transcriptional regulation by the AP-2 (TFAP2) family of transcription factors
R-HSA-9651496	0.000563898005189	0.002071825161875	Defects of contact activation system (CAS) and kallikrein/kinin system (KKS)
R-HSA-9671793	0.000563898005189	0.002071825161875	Diseases of hemostasis
R-HSA-5660862	0.000566425411441	0.002076194876439	Defective SLC7A7 causes lysinuric protein intolerance (LPI)
R-HSA-68867	0.000566949232365	0.002076194876439	Assembly of the pre-replicative complex
R-HSA-198745	0.000568551768248	0.002078650219808	Signalling to STAT3
R-HSA-69615	0.000571552467425	0.002086200906223	G1/S DNA Damage Checkpoints
R-HSA-168271	0.000583457395226	0.002126174781428	Transport of Ribonucleoproteins into the Host Nucleus
R-HSA-4086398	0.000585408069592	0.002129803155638	Ca2+ pathway
R-HSA-211958	0.000591894195174	0.002149893494944	Miscellaneous substrates
R-HSA-6804759	0.000594005567315	0.002154054244097	Regulation of TP53 Activity through Association with Co-factors
R-HSA-9694635	0.000604631354839	0.002189027355393	Translation of structural proteins
R-HSA-204174	0.000608732993958	0.002200305141394	Regulation of pyruvate dehydrogenase (PDH) complex
R-HSA-429593	0.000611596658763	0.002206264858673	Inositol transporters
R-HSA-8964058	0.000612360347224	0.002206264858673	HDL remodeling
R-HSA-6805567	0.000619030288383	0.002226698648513	Keratinization
R-HSA-3781860	0.000622469459592	0.002235464019684	Diseases associated with N-glycosylation of proteins
R-HSA-191859	0.000659038074811	0.002359194218686	snRNP Assembly
R-HSA-194441	0.000659038074811	0.002359194218686	Metabolism of non-coding RNA
R-HSA-187577	0.00068015201149	0.00242786032347	SCF(Skp2)-mediated degradation of p27/p21
R-HSA-452723	0.000680397139655	0.00242786032347	Transcriptional regulation of pluripotent stem cells
R-HSA-168333	0.000684617910084	0.002439018863509	NEP/NS2 Interacts with the Cellular Export Machinery
R-HSA-9703465	0.000690622659528	0.002456487274882	Signaling by FLT3 fusion proteins
R-HSA-6804758	0.000695309040884	0.00246921819597	Regulation of TP53 Activity through Acetylation
R-HSA-177243	0.0007037526511	0.002495230293961	Interactions of Rev with host cellular proteins
R-HSA-5602498	0.000721078722656	0.002552603540534	MyD88 deficiency (TLR2/4)
R-HSA-5357786	0.00072475774581	0.002561561235051	TNFR1-induced proapoptotic signaling
R-HSA-9013695	0.000735630924168	0.002595877148555	NOTCH4 Intracellular Domain Regulates Transcription
R-HSA-442729	0.000755465702804	0.002661658165678	CREB1 phosphorylation through the activation of CaMKII/CaMKK/CaMKIV cascasde
R-HSA-5603041	0.000781268128981	0.002748223735771	IRAK4 deficiency (TLR2/4)
R-HSA-6782861	0.000785627927246	0.002759207894344	Synthesis of wybutosine at G37 of tRNA(Phe)
R-HSA-168274	0.000809673895097	0.002839188698722	Export of Viral Ribonucleoproteins from Nucleus
R-HSA-1237044	0.000812724240117	0.002840951177914	Erythrocytes take up carbon dioxide and release oxygen
R-HSA-1480926	0.000812724240117	0.002840951177914	O2/CO2 exchange in erythrocytes
R-HSA-500753	0.000817845001738	0.002854377318232	Pyrimidine biosynthesis
R-HSA-727802	0.000821551753065	0.002862834147085	Transport of nucleotide sugars
R-HSA-2559583	0.00083328962671	0.002899206715595	Cellular Senescence
R-HSA-264870	0.000835311188377	0.002901713340795	Caspase-mediated cleavage of cytoskeletal proteins
R-HSA-77108	0.000847985713107	0.002941160998777	Utilization of Ketone Bodies
R-HSA-392451	0.000860364521413	0.002979462075747	G beta:gamma signalling through PI3Kgamma
R-HSA-1300645	0.000869161924195	0.003005261128858	Acrosome Reaction and Sperm:Oocyte Membrane Binding
R-HSA-159782	0.000873198739872	0.003014545326697	Removal of aminoterminal propeptides from gamma-carboxylated proteins
R-HSA-5654736	0.000898982196008	0.003098760747942	Signaling by FGFR1
R-HSA-5654710	0.000918435133366	0.003160928838791	PI-3K cascade:FGFR3
R-HSA-418217	0.000929207332409	0.003192329999245	G beta:gamma signalling through PLC beta
R-HSA-1483257	0.000930421847788	0.003192329999245	Phospholipid metabolism
R-HSA-211981	0.000934273341188	0.003200620659218	Xenobiotics
R-HSA-5654732	0.000941541973349	0.003220574319729	Negative regulation of FGFR3 signaling
R-HSA-9033241	0.00094560805584	0.003229529218773	Peroxisomal protein import
R-HSA-5633231	0.000953974233102	0.003253120363519	Defective ALG14 causes congenital myasthenic syndrome (ALG14-CMS)
R-HSA-9013026	0.000955686909933	0.003253985201461	RHOB GTPase cycle
R-HSA-1483166	0.000962602537722	0.003272535744801	Synthesis of PA
R-HSA-500657	0.000990581091197	0.003362527927726	Presynaptic function of Kainate receptors
R-HSA-159763	0.001042909955127	0.003534778098432	Transport of gamma-carboxylated protein precursors from the endoplasmic reticulum to the Golgi apparatus
R-HSA-198693	0.001047925498328	0.003546387840487	AKT phosphorylates targets in the nucleus
R-HSA-175474	0.001061047718869	0.00358535543876	Assembly Of The HIV Virion
R-HSA-9646303	0.001110465787525	0.003741006212559	Evasion of Oncogene Induced Senescence Due to p14ARF Defects
R-HSA-9646304	0.001110465787525	0.003741006212559	Evasion of Oxidative Stress Induced Senescence Due to p14ARF Defects
R-HSA-74749	0.001132298122121	0.003808802860607	Signal attenuation
R-HSA-9683610	0.001141727003232	0.003828969116591	Maturation of nucleoprotein
R-HSA-9694631	0.001141727003232	0.003828969116591	Maturation of nucleoprotein
R-HSA-381033	0.00116192372415	0.00389085123485	ATF6 (ATF6-alpha) activates chaperones
R-HSA-397795	0.001174239198744	0.003926195998455	G-protein beta:gamma signalling
R-HSA-6803544	0.001203012500802	0.004016381090829	Ion influx/efflux at host-pathogen interface
R-HSA-446353	0.001211815529176	0.004036975504058	Cell-extracellular matrix interactions
R-HSA-420092	0.001212801375571	0.004036975504058	Glucagon-type ligand receptors
R-HSA-391908	0.001224152050186	0.004068685114942	Prostanoid ligand receptors
R-HSA-428890	0.001232266693312	0.004077674294499	Role of ABL in ROBO-SLIT signaling
R-HSA-204005	0.001235529265857	0.004077674294499	COPII-mediated vesicle transport
R-HSA-2428933	0.001237240455724	0.004077674294499	SHC-related events triggered by IGF1R
R-HSA-5654704	0.001240270433333	0.004077674294499	SHC-mediated cascade:FGFR3
R-HSA-6802946	0.00124148384243	0.004077674294499	Signaling by moderate kinase activity BRAF mutants
R-HSA-6802949	0.00124148384243	0.004077674294499	Signaling by RAS mutants
R-HSA-6802955	0.00124148384243	0.004077674294499	Paradoxical activation of RAF signaling by kinase inactive BRAF
R-HSA-9649948	0.00124148384243	0.004077674294499	Signaling downstream of RAS mutants
R-HSA-5678420	0.001250469844087	0.004101148982374	Defective ABCC9 causes CMD10, ATFB12 and Cantu syndrome
R-HSA-9024446	0.001301953604565	0.004263729382859	NR1H2 and NR1H3-mediated signaling
R-HSA-379397	0.001329882902382	0.004342441083946	Enzymatic degradation of dopamine by COMT
R-HSA-379401	0.001329882902382	0.004342441083946	Dopamine clearance from the synaptic cleft
R-HSA-9664565	0.001344454238337	0.004383602428461	Signaling by ERBB2 KD Mutants
R-HSA-193368	0.001365066967453	0.004444312842226	Synthesis of bile acids and bile salts via 7alpha-hydroxycholesterol
R-HSA-5655332	0.001439459064234	0.004672871276976	Signaling by FGFR3 in disease
R-HSA-8853338	0.001439459064234	0.004672871276976	Signaling by FGFR3 point mutants in cancer
R-HSA-71288	0.001499793388003	0.004860081282378	Creatine metabolism
R-HSA-3371378	0.001506880535644	0.004860081282378	Regulation by c-FLIP
R-HSA-5218900	0.001506880535644	0.004860081282378	CASP8 activity is inhibited
R-HSA-69416	0.001506880535644	0.004860081282378	Dimerization of procaspase-8
R-HSA-8964315	0.001508024478522	0.004860081282378	G beta:gamma signalling through BTK
R-HSA-1855167	0.001514420786162	0.004873652536955	Synthesis of pyrophosphates in the cytosol
R-HSA-9693928	0.001546452480414	0.004969564652725	Defective RIPK1-mediated regulated necrosis
R-HSA-179419	0.001557652405694	0.004991178659967	APC:Cdc20 mediated degradation of cell cycle proteins prior to satisfation of the cell cycle checkpoint
R-HSA-2206285	0.001557654447278	0.004991178659967	MPS VI - Maroteaux-Lamy syndrome
R-HSA-68875	0.001567779330095	0.005016414242593	Mitotic Prophase
R-HSA-5619066	0.001573501169862	0.005027509310115	Defective SLC22A18 causes lung cancer (LNCR) and embryonal rhabdomyosarcoma 1 (RMSE1)
R-HSA-1855183	0.001585135502675	0.005057436671858	Synthesis of IP2, IP, and Ins in the cytosol
R-HSA-8852276	0.001615409753558	0.005146664953646	The role of GTSE1 in G2/M progression after G2 checkpoint
R-HSA-3772470	0.00165058993092	0.005251246553243	Negative regulation of TCF-dependent signaling by WNT ligand antagonists
R-HSA-392170	0.001676137038807	0.005324926860337	ADP signalling through P2Y purinoceptor 12
R-HSA-166665	0.001678790849709	0.005325771194781	Terminal pathway of complement
R-HSA-9679504	0.001747248938251	0.005527221948363	Translation of Replicase and Assembly of the Replication Transcription Complex
R-HSA-9694676	0.001747248938251	0.005527221948363	Translation of Replicase and Assembly of the Replication Transcription Complex
R-HSA-8950505	0.001754566076435	0.005542507164873	Gene and protein expression by JAK-STAT signaling after Interleukin-12 stimulation
R-HSA-111957	0.001813600750454	0.005720888836811	Cam-PDE 1 activation
R-HSA-9020958	0.001844165622682	0.005801295005803	Interleukin-21 signaling
R-HSA-9033500	0.001844293135628	0.005801295005803	TYSND1 cleaves peroxisomal proteins
R-HSA-9031628	0.00185470698902	0.00582583520735	NGF-stimulated transcription
R-HSA-198765	0.001879035687526	0.005891993693214	Signalling to ERK5
R-HSA-210745	0.001881052994218	0.005891993693214	Regulation of gene expression in beta cells
R-HSA-9632974	0.001889851404302	0.005911250501224	NR1H2 & NR1H3 regulate gene expression linked to gluconeogenesis
R-HSA-1566977	0.001900291136897	0.005935580057332	Fibronectin matrix formation
R-HSA-417957	0.001907824336463	0.005950775668496	P2Y receptors
R-HSA-8964616	0.001928253989179	0.006006098525512	G beta:gamma signalling through CDC42
R-HSA-9031525	0.001969032684257	0.006124561576994	NR1H2 & NR1H3 regulate gene expression to limit cholesterol uptake
R-HSA-8941237	0.001995813408808	0.006193731412889	Invadopodia formation
R-HSA-917729	0.001998083885389	0.006193731412889	Endosomal Sorting Complex Required For Transport (ESCRT)
R-HSA-8939242	0.001999602306209	0.006193731412889	RUNX1 regulates transcription of genes involved in differentiation of keratinocytes
R-HSA-2559585	0.002010824998157	0.006219854807817	Oncogene Induced Senescence
R-HSA-9703648	0.002059828293228	0.006362606394741	Signaling by FLT3 ITD and TKD mutants
R-HSA-174403	0.002067777608683	0.006378326798333	Glutathione synthesis and recycling
R-HSA-5578999	0.002138209901659	0.006572651408891	Defective GCLC causes HAGGSD
R-HSA-112382	0.002139616725255	0.006572651408891	Formation of RNA Pol II elongation complex
R-HSA-75955	0.002139616725255	0.006572651408891	RNA Polymerase II Transcription Elongation
R-HSA-1614517	0.002146867332065	0.006585852998994	Sulfide oxidation to sulfate
R-HSA-112310	0.002155036451385	0.006601832132052	Neurotransmitter release cycle
R-HSA-901042	0.002226298228712	0.006810783080173	Calnexin/calreticulin cycle
R-HSA-112313	0.002242207796412	0.006840686967055	Neurotransmitter uptake and metabolism In glial cells
R-HSA-210455	0.002242207796412	0.006840686967055	Astrocytic Glutamate-Glutamine Uptake And Metabolism
R-HSA-380972	0.002250801548892	0.006857524379835	Energy dependent regulation of mTOR by LKB1-AMPK
R-HSA-4755510	0.002335758955883	0.007106655841057	SUMOylation of immune response proteins
R-HSA-9664535	0.002363101318926	0.007180050828245	LTC4-CYSLTR mediated IL4 production
R-HSA-432030	0.002435327288888	0.007389434980825	Transport of glycerol from adipocytes to the liver by Aquaporins
R-HSA-1227990	0.002446771575078	0.007414072835068	Signaling by ERBB2 in Cancer
R-HSA-174490	0.002459089039088	0.007431203051407	Membrane binding and targetting of GAG proteins
R-HSA-174495	0.002459089039088	0.007431203051407	Synthesis And Processing Of GAG, GAGPOL Polyproteins
R-HSA-5674400	0.002529395156108	0.007633320195228	Constitutive Signaling by AKT1 E17K in Cancer
R-HSA-111459	0.00254459067966	0.007665366444363	Activation of caspases through apoptosome-mediated cleavage
R-HSA-8866652	0.00254688826989	0.007665366444363	Synthesis of active ubiquitin: roles of E1 and E2 enzymes
R-HSA-1295596	0.002570993582882	0.007717609068708	Spry regulation of FGF signaling
R-HSA-8949664	0.002571167403548	0.007717609068708	Processing of SMDT1
R-HSA-140837	0.002579542022857	0.007732339386118	Intrinsic Pathway of Fibrin Clot Formation
R-HSA-3928664	0.002613497808682	0.007818895847055	Ephrin signaling
R-HSA-373753	0.002615429509749	0.007818895847055	Nephrin family interactions
R-HSA-1483115	0.002708910844972	0.008087519597548	Hydrolysis of LPC
R-HSA-5579022	0.002719226652647	0.008096639942872	Defective GGT1 causes GLUTH
R-HSA-9035968	0.002719226652647	0.008096639942872	Defective GGT1 in aflatoxin detoxification causes GLUTH
R-HSA-4551638	0.002735271211778	0.008133554241046	SUMOylation of chromatin organization proteins
R-HSA-69017	0.002760475275729	0.00819757050715	CDK-mediated phosphorylation and removal of Cdc6
R-HSA-167152	0.00279270339872	0.008282247585805	Formation of HIV elongation complex in the absence of HIV Tat
R-HSA-8985801	0.002806927905126	0.008310114496211	Regulation of cortical dendrite branching
R-HSA-3560782	0.002809552277051	0.008310114496211	Diseases associated with glycosaminoglycan metabolism
R-HSA-8939256	0.002885763511656	0.008516028091814	RUNX1 regulates transcription of genes involved in WNT signaling
R-HSA-2122948	0.002886806303149	0.008516028091814	Activated NOTCH1 Transmits Signal to the Nucleus
R-HSA-112308	0.00290489676165	0.008558074423649	Presynaptic depolarization and calcium channel opening
R-HSA-5339562	0.002941530639152	0.00865456824248	Uptake and actions of bacterial toxins
R-HSA-5210891	0.003036018722438	0.008920802109986	Uptake and function of anthrax toxins
R-HSA-167169	0.003094880448334	0.009057954651034	HIV Transcription Elongation
R-HSA-167200	0.003094880448334	0.009057954651034	Formation of HIV-1 elongation complex containing HIV-1 Tat
R-HSA-167246	0.003094880448334	0.009057954651034	Tat-mediated elongation of the HIV-1 transcript
R-HSA-180746	0.003112687741876	0.009098132417605	Nuclear import of Rev protein
R-HSA-162588	0.003146503785463	0.009184936031154	Budding and maturation of HIV virion
R-HSA-438066	0.003191635057529	0.009304499730554	Unblocking of NMDA receptors, glutamate binding and activation
R-HSA-5602636	0.003221714024123	0.009367697532409	IKBKB deficiency causes SCID
R-HSA-5603027	0.003221714024123	0.009367697532409	IKBKG deficiency causes anhidrotic ectodermal dysplasia with immunodeficiency (EDA-ID) (via TLR)
R-HSA-194306	0.003229644493834	0.009378529213569	Neurophilin interactions with VEGF and VEGFR
R-HSA-8875791	0.003248534501911	0.009409893107247	MET activates STAT3
R-HSA-190377	0.003248883804663	0.009409893107247	FGFR2b ligand binding and activation
R-HSA-9673766	0.003287223835219	0.009508590300459	Signaling by cytosolic PDGFRA and PDGFRB fusion proteins
R-HSA-888593	0.003343983345807	0.009651550718956	Reuptake of GABA
R-HSA-112412	0.00334949675765	0.009651550718956	SOS-mediated signalling
R-HSA-2995410	0.0033496298796	0.009651550718956	Nuclear Envelope (NE) Reassembly
R-HSA-977068	0.003364087087069	0.009680700037889	Termination of O-glycan biosynthesis
R-HSA-380615	0.003369811597221	0.009684676876541	Serotonin clearance from the synaptic cleft
R-HSA-674695	0.003541167605199	0.010164047823545	RNA Polymerase II Pre-transcription Events
R-HSA-114452	0.00359819306783	0.010314450631692	Activation of BH3-only proteins
R-HSA-391903	0.003621674219879	0.010368433820541	Eicosanoid ligand-binding receptors
R-HSA-9645722	0.003634915249614	0.010392999891789	Defective Intrinsic Pathway for Apoptosis Due to p14ARF Loss of Function
R-HSA-8986944	0.003702413959929	0.010572438728073	Transcriptional Regulation by MECP2
R-HSA-210991	0.003710511075054	0.010576193543862	Basigin interactions
R-HSA-936837	0.00371688699981	0.010576193543862	Ion transport by P-type ATPases
R-HSA-9029558	0.003717955748698	0.010576193543862	NR1H2 & NR1H3 regulate gene expression linked to lipogenesis
R-HSA-9665686	0.003726344674195	0.010586553642144	Signaling by ERBB2 TMD/JMD mutants
R-HSA-446205	0.003734558456937	0.010596390430943	Synthesis of GDP-mannose
R-HSA-8964026	0.003750070704974	0.010626884484287	Chylomicron clearance
R-HSA-5693567	0.003755507313575	0.010628785205247	HDR through Homologous Recombination (HRR) or Single Strand Annealing (SSA)
R-HSA-71262	0.003764748580004	0.010641435350952	Carnitine synthesis
R-HSA-1236394	0.003792012364782	0.010704931422952	Signaling by ERBB4
R-HSA-111457	0.00390618432853	0.011013300414269	Release of apoptotic factors from the mitochondria
R-HSA-391906	0.003970657661001	0.011180559466879	Leukotriene receptors
R-HSA-451307	0.003975534138747	0.011180559466879	Activation of Na-permeable kainate receptors
R-HSA-8964208	0.003989207621656	0.011204884229193	Phenylalanine metabolism
R-HSA-69563	0.004059765767334	0.011374416986551	p53-Dependent G1 DNA Damage Response
R-HSA-69580	0.004059765767334	0.011374416986551	p53-Dependent G1/S DNA damage checkpoint
R-HSA-9662834	0.00412967857326	0.011555777335543	CD163 mediating an anti-inflammatory response
R-HSA-167172	0.004151635354851	0.011602659474108	Transcription of the HIV genome
R-HSA-429914	0.004194173149128	0.011706870446241	Deadenylation-dependent mRNA decay
R-HSA-6811442	0.004247733671148	0.011841549317978	Intra-Golgi and retrograde Golgi-to-ER traffic
R-HSA-5609977	0.004319555293369	0.012026735438666	Defective GALE can cause Epimerase-deficiency galactosemia (EDG)
R-HSA-418889	0.004403845435703	0.01224613197882	Caspase activation via Dependence Receptors in the absence of ligand
R-HSA-5676934	0.004418657357561	0.012272018928076	Protein repair
R-HSA-190371	0.004434858570742	0.012301695187325	FGFR3b ligand binding and activation
R-HSA-5576892	0.004464666588653	0.012368994258293	Phase 0 - rapid depolarisation
R-HSA-1855204	0.004491914456794	0.012429042447993	Synthesis of IP3 and IP4 in the cytosol
R-HSA-159418	0.004532249476912	0.012525108849434	Recycling of bile acids and salts
R-HSA-2179392	0.004542511823566	0.012537932909994	EGFR Transactivation by Gastrin
R-HSA-1483206	0.004579190959884	0.012623548969079	Glycerophospholipid biosynthesis
R-HSA-112315	0.004798783803097	0.013212573050202	Transmission across Chemical Synapses
R-HSA-6794361	0.004874457926549	0.013404379284768	Neurexins and neuroligins
R-HSA-9609523	0.00496265361044	0.013630103999648	Insertion of tail-anchored proteins into the endoplasmic reticulum membrane
R-HSA-8865999	0.00497129256357	0.013637036810247	MET activates PTPN11
R-HSA-174184	0.005029133419171	0.013778755329126	Cdc20:Phospho-APC/C mediated degradation of Cyclin A
R-HSA-5656169	0.005047266736285	0.01381146935204	Termination of translesion DNA synthesis
R-HSA-202040	0.005080597356795	0.013885638518326	G-protein activation
R-HSA-6802957	0.005151270862129	0.014061561992471	Oncogenic MAPK signaling
R-HSA-191650	0.0052141282352	0.014215745513377	Regulation of gap junction activity
R-HSA-211999	0.005319456780627	0.014470774447038	CYP2E1 reactions
R-HSA-6784531	0.005320646316717	0.014470774447038	tRNA processing in the nucleus
R-HSA-532668	0.00541568381746	0.014711311113026	N-glycan trimming in the ER and Calnexin/Calreticulin cycle
R-HSA-1368071	0.005431932374515	0.014737498468178	NR1D1 (REV-ERBA) represses gene expression
R-HSA-139910	0.005445074821769	0.014755205167546	Activation of BMF and translocation to mitochondria
R-HSA-6802948	0.005601663349018	0.01516111106235	Signaling by high-kinase activity BRAF mutants
R-HSA-1483248	0.005659223600635	0.015298334093652	Synthesis of PIPs at the ER membrane
R-HSA-2142753	0.005765403103464	0.015562713421038	Arachidonic acid metabolism
R-HSA-8943724	0.005770980326485	0.015562713421038	Regulation of PTEN gene transcription
R-HSA-2514856	0.005827043692858	0.015694922436485	The phototransduction cascade
R-HSA-5696395	0.005835771053583	0.015697880674845	Formation of Incision Complex in GG-NER
R-HSA-159231	0.005842219633771	0.015697880674845	Transport of Mature mRNA Derived from an Intronless Transcript
R-HSA-8951911	0.005892052967863	0.015812729967189	RUNX3 regulates RUNX1-mediated transcription
R-HSA-181431	0.005922449669252	0.01585124154766	Acetylcholine binding and downstream events
R-HSA-622327	0.005922449669252	0.01585124154766	Postsynaptic nicotinic acetylcholine receptors
R-HSA-76046	0.00592772569668	0.01585124154766	RNA Polymerase III Transcription Initiation
R-HSA-174411	0.006022766128002	0.01608609983678	Polymerase switching on the C-strand of the telomere
R-HSA-418592	0.006196128354459	0.016529334340107	ADP signalling through P2Y purinoceptor 1
R-HSA-622323	0.006235420293996	0.016614279417231	Presynaptic nicotinic acetylcholine receptors
R-HSA-8941855	0.006316341723601	0.016809811186503	RUNX3 regulates CDKN1A transcription
R-HSA-75158	0.006424938550616	0.017078442171198	TRAIL signaling
R-HSA-5696397	0.006462727801093	0.017158440557455	Gap-filling DNA repair synthesis and ligation in GG-NER
R-HSA-629594	0.006511631446233	0.017267722153237	Highly calcium permeable postsynaptic nicotinic acetylcholine receptors
R-HSA-198203	0.006532624947014	0.01730281919081	PI3K/AKT activation
R-HSA-5654689	0.006664112770431	0.017597124912157	PI-3K cascade:FGFR1
R-HSA-2453864	0.006675300852316	0.017597124912157	Retinoid cycle disease events
R-HSA-2474795	0.006675300852316	0.017597124912157	Diseases associated with visual transduction
R-HSA-9675143	0.006675300852316	0.017597124912157	Diseases of the neuronal system
R-HSA-446219	0.00674522652003	0.017760466322325	Synthesis of substrates in N-glycan biosythesis
R-HSA-399710	0.00678340948757	0.017839941184225	Activation of AMPA receptors
R-HSA-445144	0.006823636785255	0.01792459895346	Signal transduction by L1
R-HSA-9613354	0.006910885159106	0.018132429036393	Lipophagy
R-HSA-629597	0.006954195857984	0.018224624710645	Highly calcium permeable nicotinic acetylcholine receptors
R-HSA-901032	0.006986454927024	0.018287675326157	ER Quality Control Compartment (ERQC)
R-HSA-5696394	0.007368558730545	0.019265254662285	DNA Damage Recognition in GG-NER
R-HSA-193692	0.007392876542137	0.019306200806468	Regulated proteolysis of p75NTR
R-HSA-114294	0.007480098016024	0.019511129434183	Activation, translocation and oligomerization of BAX
R-HSA-110357	0.00754291806299	0.019652004794548	Displacement of DNA glycosylase by APEX1
R-HSA-2142712	0.007599979618902	0.019777565964356	Synthesis of 12-eicosatetraenoic acid derivatives
R-HSA-5423646	0.007615560377	0.019795014023423	Aflatoxin activation and detoxification
R-HSA-9617324	0.007767173082707	0.020165595673098	Negative regulation of NMDA receptor-mediated neuronal transmission
R-HSA-9678108	0.007851020612298	0.02035958411017	SARS-CoV-1 Infection
R-HSA-210744	0.007940164000817	0.020566839420258	Regulation of gene expression in late stage (branching morphogenesis) pancreatic bud precursor cells
R-HSA-983705	0.008123953793789	0.021018485274235	Signaling by the B Cell Receptor (BCR)
R-HSA-196791	0.008139091942766	0.021033250528421	Vitamin D (calciferol) metabolism
R-HSA-72200	0.008167747373197	0.021058499616172	mRNA Editing: C to U Conversion
R-HSA-75094	0.008167747373197	0.021058499616172	Formation of the Editosome
R-HSA-428643	0.008195158982319	0.021104775030156	Organic anion transporters
R-HSA-5654741	0.008239709916635	0.021195031234847	Signaling by FGFR3
R-HSA-77289	0.008306764426048	0.021342898802612	Mitochondrial Fatty Acid Beta-Oxidation
R-HSA-3781865	0.00837713096017	0.021498925977471	Diseases of glycosylation
R-HSA-9008059	0.008402049346635	0.021538091184317	Interleukin-37 signaling
R-HSA-9706369	0.008481323712847	0.021716344401178	Negative regulation of FLT3
R-HSA-264642	0.008531758706221	0.021820430537401	Acetylcholine Neurotransmitter Release Cycle
R-HSA-9605310	0.008635003171569	0.02200876556544	Defective Base Excision Repair Associated with MUTYH
R-HSA-9608287	0.008635003171569	0.02200876556544	Defective MUTYH substrate binding
R-HSA-9608290	0.008635003171569	0.02200876556544	Defective MUTYH substrate processing
R-HSA-201451	0.008832064075113	0.022485333893362	Signaling by BMP
R-HSA-447038	0.008861274455077	0.022533976161521	NrCAM interactions
R-HSA-5689896	0.008879014558452	0.022553372252365	Ovarian tumor domain proteases
R-HSA-75892	0.008989883506507	0.022809009441657	Platelet Adhesion to exposed collagen
R-HSA-8949215	0.009019678121252	0.022853020570118	Mitochondrial calcium ion transport
R-HSA-71403	0.009027724203989	0.022853020570118	Citric acid cycle (TCA cycle)
R-HSA-72731	0.009078188222935	0.022892998694956	Recycling of eIF2:GDP
R-HSA-9683673	0.009082548107014	0.022892998694956	Maturation of protein 3a
R-HSA-9694719	0.009082548107014	0.022892998694956	Maturation of protein 3a
R-HSA-196819	0.009084577165463	0.022892998694956	Vitamin B1 (thiamin) metabolism
R-HSA-8937144	0.009273606811562	0.023342974336035	Aryl hydrocarbon receptor signalling
R-HSA-5357956	0.009562509434092	0.024033735703141	TNFR1-induced NFkappaB signaling pathway
R-HSA-9022699	0.00956958293798	0.024033735703141	MECP2 regulates neuronal receptors and channels
R-HSA-73762	0.009643957295396	0.024193280104217	RNA Polymerase I Transcription Initiation
R-HSA-9032500	0.009655851037915	0.024195900314511	Activated NTRK2 signals through FYN
R-HSA-450520	0.00970580891955	0.024293789771953	HuR (ELAVL1) binds and stabilizes mRNA
R-HSA-3906995	0.009739535568602	0.024350878266221	Diseases associated with O-glycosylation of proteins
R-HSA-5365859	0.009769184914211	0.024397656205953	RA biosynthesis pathway
R-HSA-176034	0.009792337192838	0.024428121809289	Interactions of Tat with host cellular proteins
R-HSA-159234	0.009856477003564	0.024543911848023	Transport of Mature mRNAs Derived from Intronless Transcripts
R-HSA-380270	0.009871769118544	0.024543911848023	Recruitment of mitotic centrosome proteins and complexes
R-HSA-380287	0.009871769118544	0.024543911848023	Centrosome maturation
R-HSA-9694516	0.010220496922711	0.025382647065011	SARS-CoV-2 Infection
R-HSA-110313	0.01027162176842	0.025481240288234	Translesion synthesis by Y family DNA polymerases bypasses lesions on DNA template
R-HSA-2162123	0.010286195179146	0.025489040496643	Synthesis of Prostaglandins (PG) and Thromboxanes (TX)
R-HSA-936964	0.010426540667752	0.0257896676802	Activation of IRF3/IRF7 mediated by TBK1/IKK epsilon
R-HSA-8963684	0.010430642184332	0.0257896676802	Tyrosine catabolism
R-HSA-6798163	0.010502901093111	0.025937319740165	Choline catabolism
R-HSA-5260271	0.010525250456489	0.025937319740165	Diseases of Immune System
R-HSA-5602358	0.010525250456489	0.025937319740165	Diseases associated with the TLR signaling cascade
R-HSA-1280215	0.010555176413309	0.02598235633329	Cytokine Signaling in Immune system
R-HSA-168275	0.010798307316768	0.026537288211576	Entry of Influenza Virion into Host Cell via Endocytosis
R-HSA-9679191	0.010804412425531	0.026537288211576	Potential therapeutics for SARS
R-HSA-442720	0.010885341977474	0.026706650948855	CREB1 phosphorylation through the activation of Adenylate Cyclase
R-HSA-4085001	0.011019850080572	0.027006949346245	Sialic acid metabolism
R-HSA-8877330	0.01119150172983	0.027397518268994	RUNX1 and FOXP3 control the development of regulatory T lymphocytes (Tregs)
R-HSA-9679506	0.011353152866326	0.027762023576823	SARS-CoV Infections
R-HSA-6811438	0.011365293623425	0.027762023576823	Intra-Golgi traffic
R-HSA-177135	0.011507980171317	0.02806017858555	Conjugation of benzoate with glycine
R-HSA-428543	0.011512517113365	0.02806017858555	Inactivation of CDC42 and RAC1
R-HSA-9637687	0.01155919583213	0.02814319395962	Suppression of phagosomal maturation
R-HSA-1660517	0.011724011040547	0.028513341728502	Synthesis of PIPs at the late endosome membrane
R-HSA-418038	0.011855040657243	0.028800604447975	Nucleotide-like (purinergic) receptors
R-HSA-5632928	0.012040399955026	0.02921908676568	Defective Mismatch Repair Associated With MSH2
R-HSA-8852405	0.012157834264504	0.029472001284255	Signaling by MST1
R-HSA-8963898	0.012228733340351	0.029611682261434	Plasma lipoprotein assembly
R-HSA-5357905	0.012365413786018	0.029910176014123	Regulation of TNFR1 signaling
R-HSA-9646399	0.012442736281617	0.030055232148856	Aggrephagy
R-HSA-9022927	0.0124531823834	0.030055232148856	MECP2 regulates transcription of genes involved in GABA signaling
R-HSA-442982	0.012465812306557	0.030055232148856	Ras activation upon Ca2+ influx through NMDA receptor
R-HSA-9657689	0.012524294747789	0.030163624735054	Defective SERPING1 causes hereditary angioedema
R-HSA-9603381	0.012552592165138	0.030199164002783	Activated NTRK3 signals through PI3K
R-HSA-111452	0.012657954493554	0.030419830497769	Activation and oligomerization of BAK protein
R-HSA-190375	0.012686959953142	0.030450545743853	FGFR2c ligand binding and activation
R-HSA-418890	0.012698042992366	0.030450545743853	Role of second messengers in netrin-1 signaling
R-HSA-435368	0.012727112623034	0.030487473950199	Zinc efflux and compartmentalization by the SLC30 family
R-HSA-2559582	0.012789525616454	0.030604110386382	Senescence-Associated Secretory Phenotype (SASP)
R-HSA-8853334	0.012922767183958	0.030889801137995	Signaling by FGFR3 fusions in cancer
R-HSA-2514859	0.013059867350585	0.031184093618975	Inactivation, recovery and regulation of the phototransduction cascade
R-HSA-167160	0.013111563451675	0.031202251453983	RNA Pol II CTD phosphorylation and interaction with CE during HIV infection
R-HSA-77075	0.013111563451675	0.031202251453983	RNA Pol II CTD phosphorylation and interaction with CE
R-HSA-8943723	0.013122202100252	0.031202251453983	Regulation of PTEN mRNA translation
R-HSA-9619665	0.013123435310607	0.031202251453983	EGR2 and SOX10-mediated initiation of Schwann cell myelination
R-HSA-5576894	0.013149256367581	0.031230348928222	Phase 1 - inactivation of fast Na+ channels
R-HSA-167826	0.013213176413554	0.031313066500469	The fatty acid cycling model
R-HSA-167827	0.013213176413554	0.031313066500469	The proton buffering model
R-HSA-3065679	0.01322620552799	0.031313066500469	SUMO is proteolytically processed
R-HSA-5694530	0.013567999354167	0.032088200121037	Cargo concentration in the ER
R-HSA-166187	0.013619616161364	0.032176152367462	Mitochondrial Uncoupling
R-HSA-9032759	0.013665825272775	0.032251156385195	NTRK2 activates RAC1
R-HSA-3000480	0.013704807935857	0.032308965542963	Scavenging by Class A Receptors
R-HSA-2025928	0.013747601489124	0.032375627265222	Calcineurin activates NFAT
R-HSA-446107	0.013810298345853	0.032488971224511	Type I hemidesmosome assembly
R-HSA-418885	0.013845979302541	0.032538587901515	DCC mediated attractive signaling
R-HSA-8939245	0.01396220757894	0.032777190193022	RUNX1 regulates transcription of genes involved in BCR signaling
R-HSA-392518	0.014038715384503	0.032922142354861	Signal amplification
R-HSA-8963896	0.014076997174269	0.03296454964952	HDL assembly
R-HSA-190704	0.014101141988306	0.03296454964952	Oligomerization of connexins into connexons
R-HSA-190827	0.014101141988306	0.03296454964952	Transport of connexins along the secretory pathway
R-HSA-428930	0.014246141568331	0.03324362990918	Thromboxane signalling through TP receptor
R-HSA-1679131	0.014250335693228	0.03324362990918	Trafficking and processing of endosomal TLR
R-HSA-163359	0.014372307994402	0.033461322449625	Glucagon signaling in metabolic regulation
R-HSA-1963642	0.014373660213276	0.033461322449625	PI3K events in ERBB2 signaling
R-HSA-936440	0.014695760184076	0.034175484881794	Negative regulators of DDX58/IFIH1 signaling
R-HSA-209543	0.014716687675479	0.034188502308529	p75NTR recruits signalling complexes
R-HSA-203615	0.014803605256654	0.034354635438275	eNOS activation
R-HSA-5619072	0.014928120754308	0.034607585729992	Defective SLC35A2 causes congenital disorder of glycosylation 2M (CDG2M)
R-HSA-198725	0.01495802147411	0.034640894768535	Nuclear Events (kinase and transcription factor activation)
R-HSA-888568	0.014975377090339	0.034645111958375	GABA synthesis
R-HSA-174154	0.015145786704066	0.035003039579928	APC/C:Cdc20 mediated degradation of Securin
R-HSA-416482	0.015364159258269	0.03547095732598	G alpha (12/13) signalling events
R-HSA-71336	0.015380591561353	0.035472173611072	Pentose phosphate pathway
R-HSA-5625970	0.015591814192862	0.03592216714994	RHO GTPases activate KTN1
R-HSA-5579029	0.015784427972642	0.036328402998314	Metabolic disorders of biological oxidation enzymes
R-HSA-877312	0.015862125523667	0.036469590263983	Regulation of IFNG signaling
R-HSA-9620244	0.0158795245606	0.03647199346871	Long-term potentiation
R-HSA-5362517	0.016113095815118	0.036970383930877	Signaling by Retinoic Acid
R-HSA-420597	0.016139367609675	0.036973244449551	Nectin/Necl trans heterodimerization
R-HSA-9609507	0.016147499621082	0.036973244449551	Protein localization
R-HSA-8851907	0.016348523672519	0.037395139768927	MET activates PI3K/AKT signaling
R-HSA-445717	0.016970782695401	0.038778704014098	Aquaporin-mediated transport
R-HSA-2187335	0.017048485759733	0.038887715352551	The retinoid cycle in cones (daylight vision)
R-HSA-8868766	0.017053363445656	0.038887715352551	rRNA processing in the mitochondrion
R-HSA-419408	0.017078652734193	0.03890560311708	Lysosphingolipid and LPA receptors
R-HSA-6783310	0.017141117646981	0.039008054973453	Fanconi Anemia Pathway
R-HSA-211728	0.017194913222211	0.039090589250132	Regulation of PAK-2p34 activity by PS-GAP/RHG10
R-HSA-432040	0.017346382684025	0.039394779271729	Vasopressin regulates renal water homeostasis via Aquaporins
R-HSA-2691230	0.0174289297783	0.039501797441821	Signaling by NOTCH1 HD Domain Mutants in Cancer
R-HSA-2691232	0.0174289297783	0.039501797441821	Constitutive Signaling by NOTCH1 HD Domain Mutants
R-HSA-390648	0.017615690993273	0.039884549314058	Muscarinic acetylcholine receptors
R-HSA-173107	0.017661180303613	0.039946988572657	Binding and entry of HIV virion
R-HSA-9664407	0.017770032178023	0.040071274765738	Parasite infection
R-HSA-9664417	0.017770032178023	0.040071274765738	Leishmania phagocytosis
R-HSA-9664422	0.017770032178023	0.040071274765738	FCGR3A-mediated phagocytosis
R-HSA-167021	0.017866978391795	0.040249190815246	PLC-gamma1 signalling
R-HSA-9027284	0.017942297863405	0.040378078099424	Erythropoietin activates RAS
R-HSA-9013425	0.018376164785375	0.041312781923122	RHOT1 GTPase cycle
R-HSA-5654708	0.018431161495842	0.04139469547236	Downstream signaling of activated FGFR3
R-HSA-1482839	0.018514842379591	0.041540801412732	Acyl chain remodelling of PE
R-HSA-2299718	0.018659165933439	0.041822537774147	Condensation of Prophase Chromosomes
R-HSA-2029480	0.018728773515996	0.041936408629809	Fcgamma receptor (FCGR) dependent phagocytosis
R-HSA-1236977	0.019249751982634	0.043029374922379	Endosomal/Vacuolar pathway
R-HSA-167287	0.019286268286024	0.043029374922379	HIV elongation arrest and recovery
R-HSA-167290	0.019286268286024	0.043029374922379	Pausing and recovery of HIV elongation
R-HSA-3769402	0.019294067840931	0.043029374922379	Deactivation of the beta-catenin transactivating complex
R-HSA-210746	0.019423841459543	0.043275518811456	Regulation of gene expression in endocrine-committed (NEUROG3+) progenitor cells
R-HSA-9664323	0.019518141083221	0.043442215672477	FCGR3A-mediated IL10 synthesis
R-HSA-2151209	0.019546278788867	0.043461468038698	Activation of PPARGC1A (PGC-1alpha) by phosphorylation
R-HSA-211897	0.019720431267059	0.043805024896812	Cytochrome P450 - arranged by substrate type
R-HSA-5083636	0.019770037402737	0.043871518352354	Defective GALNT12 causes colorectal cancer 1 (CRCS1)
R-HSA-182218	0.019810645255204	0.043917931450916	Nef Mediated CD8 Down-regulation
R-HSA-5218920	0.020091840636732	0.0444970777165	VEGFR2 mediated vascular permeability
R-HSA-5632968	0.020127680831437	0.044532229750731	Defective Mismatch Repair Associated With MSH6
R-HSA-877300	0.020196587911822	0.044640399651211	Interferon gamma signaling
R-HSA-1500931	0.020309159026656	0.044844770157968	Cell-Cell communication
R-HSA-912631	0.020427599738026	0.045061684240941	Regulation of signaling by CBL
R-HSA-2032785	0.020588061539226	0.045370773275115	YAP1- and WWTR1 (TAZ)-stimulated gene expression
R-HSA-1963640	0.020741673628163	0.045664171967963	GRB2 events in ERBB2 signaling
R-HSA-5601884	0.020860505890224	0.04586380069059	PIWI-interacting RNA (piRNA) biogenesis
R-HSA-201688	0.020913737704108	0.04586380069059	WNT mediated activation of DVL
R-HSA-9669938	0.020914609412385	0.04586380069059	Signaling by KIT in disease
R-HSA-9670439	0.020914609412385	0.04586380069059	Signaling by phosphorylated juxtamembrane, extracellular and kinase domain KIT mutants
R-HSA-9639288	0.021422656841024	0.046931754379595	Amino acids regulate mTORC1
R-HSA-3214842	0.021470237345862	0.046989832552535	HDMs demethylate histones
R-HSA-190373	0.021655342091231	0.047326380819544	FGFR1c ligand binding and activation
R-HSA-1237112	0.021666452053416	0.047326380819544	Methionine salvage pathway
R-HSA-9645723	0.022090195718587	0.048204757665887	Diseases of programmed cell death
R-HSA-446388	0.022177512063085	0.048307184090778	Regulation of cytoskeletal remodeling and cell spreading by IPP complex components
R-HSA-75893	0.022180454604854	0.048307184090778	TNF signaling
R-HSA-432142	0.022251595429258	0.048414842765521	Platelet sensitization by LDL
R-HSA-170968	0.022476827827775	0.048837830436633	Frs2-mediated activation
R-HSA-167238	0.022511697345774	0.048837830436633	Pausing and recovery of Tat-mediated HIV elongation
R-HSA-167243	0.022511697345774	0.048837830436633	Tat-mediated HIV elongation arrest and recovery
R-HSA-2871796	0.022876937884422	0.049581967257153	FCERI mediated MAPK activation
R-HSA-1236975	0.022909051108142	0.049603361936343	Antigen processing-Cross presentation
R-HSA-1433557	0.0231502316588	0.050076954867838	Signaling by SCF-KIT
R-HSA-73621	0.023284823971507	0.050319289209759	Pyrimidine catabolism
R-HSA-8981373	0.023989791580788	0.051792561377579	Intestinal hexose absorption
R-HSA-1296041	0.02450363671267	0.052748732162385	Activation of G protein gated Potassium channels
R-HSA-1296059	0.02450363671267	0.052748732162385	G protein gated Potassium channels
R-HSA-997272	0.02450363671267	0.052748732162385	Inhibition of voltage gated Ca2+ channels via Gbeta/gamma subunits
R-HSA-933542	0.025472711401376	0.054781971142088	TRAF6 mediated NF-kB activation
R-HSA-73980	0.025565913032193	0.054929442310928	RNA Polymerase III Transcription Termination
R-HSA-199977	0.025618070581495	0.054988529543194	ER to Golgi Anterograde Transport
R-HSA-111995	0.025753096805008	0.055225207589661	phospho-PLA2 pathway
R-HSA-2219530	0.025934220684489	0.055560188255318	Constitutive Signaling by Aberrant PI3K in Cancer
R-HSA-3304349	0.026039177504066	0.055731506031368	Loss of Function of SMAD2/3 in Cancer
R-HSA-427652	0.026287056088732	0.056208096669083	Sodium-coupled phosphate cotransporters
R-HSA-2892245	0.026425997009057	0.056433917971693	POU5F1 (OCT4), SOX2, NANOG repress genes related to differentiation
R-HSA-9014826	0.026443275943755	0.056433917971693	Interleukin-36 pathway
R-HSA-190236	0.026510002011987	0.056522233150376	Signaling by FGFR
R-HSA-2980736	0.026830033022139	0.05714993772829	Peptide hormone metabolism
R-HSA-6803207	0.027053444766364	0.057570834655273	TP53 Regulates Transcription of Caspase Activators and Caspases
R-HSA-73884	0.027294915309867	0.058029322336743	Base Excision Repair
R-HSA-168928	0.027357553586408	0.058107099225859	DDX58/IFIH1-mediated induction of interferon-alpha/beta
R-HSA-1839122	0.027457536816102	0.058152850389903	Signaling by activated point mutants of FGFR1
R-HSA-69601	0.027483395119965	0.058152850389903	Ubiquitin Mediated Degradation of Phosphorylated Cdc25A
R-HSA-69610	0.027483395119965	0.058152850389903	p53-Independent DNA Damage Response
R-HSA-69613	0.027483395119965	0.058152850389903	p53-Independent G1/S DNA damage checkpoint
R-HSA-2022928	0.027525658194301	0.058187070009844	HS-GAG biosynthesis
R-HSA-9634285	0.027762719824604	0.058632623648668	Constitutive Signaling by Overexpressed ERBB2
R-HSA-72702	0.027809366783741	0.058675574270884	Ribosomal scanning and start codon recognition
R-HSA-8874211	0.028004097884359	0.059030594262268	CREB3 factors activate genes
R-HSA-390696	0.02835516874505	0.059714185382298	Adrenoceptors
R-HSA-428542	0.02843760798967	0.059831299276314	Regulation of commissural axon pathfinding by SLIT and ROBO
R-HSA-8935964	0.02862776622417	0.060174614149396	RUNX1 regulates expression of components of tight junctions
R-HSA-451326	0.028679752687729	0.060227123480213	Activation of kainate receptors upon glutamate binding
R-HSA-166208	0.028746661982797	0.060310842296263	mTORC1-mediated signalling
R-HSA-2564830	0.028788653781949	0.060342175672958	Cytosolic iron-sulfur cluster assembly
R-HSA-351202	0.029159442160777	0.061061973947957	Metabolism of polyamines
R-HSA-375165	0.029365111328555	0.061434974589536	NCAM signaling for neurite out-growth
R-HSA-3238698	0.029507525489143	0.061668228209492	WNT ligand biogenesis and trafficking
R-HSA-6811440	0.029531906692768	0.061668228209492	Retrograde transport at the Trans-Golgi-Network
R-HSA-72165	0.029820745686525	0.062213126877018	mRNA Splicing - Minor Pathway
R-HSA-170984	0.029940805393981	0.062365804857425	ARMS-mediated activation
R-HSA-3700989	0.029949857908909	0.062365804857425	Transcriptional Regulation by TP53
R-HSA-8941332	0.030270881889067	0.06297548548237	RUNX2 regulates genes involved in cell migration
R-HSA-9020591	0.030420771079924	0.063228333017866	Interleukin-12 signaling
R-HSA-917977	0.030703244518447	0.063756024073436	Transferrin endocytosis and recycling
R-HSA-8875555	0.031053659982785	0.064423685385085	MET activates RAP1 and RAC1
R-HSA-6803157	0.03184453206903	0.066003024401412	Antimicrobial peptides
R-HSA-4085377	0.032256855761548	0.066795555340507	SUMOylation of SUMOylation proteins
R-HSA-5610787	0.032595228803207	0.067373134998212	Hedgehog 'off' state
R-HSA-5358493	0.032596199340322	0.067373134998212	Synthesis of diphthamide-EEF2
R-HSA-5083632	0.032921757999471	0.067983027110168	Defective C1GALT1C1 causes Tn polyagglutination syndrome (TNPS)
R-HSA-9662360	0.033054110869946	0.068191856482007	Sensory processing of sound by inner hair cells of the cochlea
R-HSA-2024096	0.033084040118041	0.068191856482007	HS-GAG degradation
R-HSA-9662851	0.033273938862546	0.068456732824716	Anti-inflammatory response favouring Leishmania parasite infection
R-HSA-9664433	0.033273938862546	0.068456732824716	Leishmania parasite growth and survival
R-HSA-5693606	0.033560646927335	0.068982959369757	DNA Double Strand Break Response
R-HSA-165159	0.033605178213914	0.068985831990537	MTOR signalling
R-HSA-451306	0.033654842755206	0.068985831990537	Ionotropic activity of kainate receptors
R-HSA-451308	0.033654842755206	0.068985831990537	Activation of Ca-permeable Kainate Receptor
R-HSA-110320	0.033857136837705	0.069336766568433	Translesion Synthesis by POLH
R-HSA-2871809	0.034028675593242	0.069624130510929	FCERI mediated Ca+2 mobilization
R-HSA-4570464	0.034139901463402	0.069787678021548	SUMOylation of RNA binding proteins
R-HSA-73863	0.034575128674865	0.070612632502155	RNA Polymerase I Transcription Termination
R-HSA-2979096	0.034894425542545	0.071199530049173	NOTCH2 Activation and Transmission of Signal to the Nucleus
R-HSA-181430	0.034994133943474	0.07133770996416	Norepinephrine Neurotransmitter Release Cycle
R-HSA-437239	0.035088050508098	0.071463841261287	Recycling pathway of L1
R-HSA-72662	0.035226437265815	0.071680232206127	Activation of the mRNA upon binding of the cap-binding complex and eIFs, and subsequent binding to 43S
R-HSA-379398	0.03536371551881	0.071859951328805	Enzymatic degradation of Dopamine by monoamine oxidase
R-HSA-5658623	0.035379201180044	0.071859951328805	FGFRL1 modulation of FGFR1 signaling
R-HSA-1433559	0.035896590094876	0.072844495426829	Regulation of KIT signaling
R-HSA-8876198	0.035979733238818	0.072946841103711	RAB GEFs exchange GTP for GDP on RABs
R-HSA-8854050	0.036169259607953	0.073132440320884	FBXL7 down-regulates AURKA during mitotic entry and in early mitosis
R-HSA-8939902	0.036246050083126	0.073132440320884	Regulation of RUNX2 expression and activity
R-HSA-162699	0.036268029173584	0.073132440320884	Synthesis of dolichyl-phosphate mannose
R-HSA-4717374	0.036268029173584	0.073132440320884	Defective DPM1 causes DPM1-CDG (CDG-1e)
R-HSA-4719360	0.036268029173584	0.073132440320884	Defective DPM3 causes DPM3-CDG (CDG-1o)
R-HSA-4719377	0.036268029173584	0.073132440320884	Defective DPM2 causes DPM2-CDG (CDG-1u)
R-HSA-4341670	0.03677458803725	0.07408690142103	Defective NEU1 causes sialidosis
R-HSA-3232142	0.036953145200548	0.074321455392136	SUMOylation of ubiquitinylation proteins
R-HSA-72649	0.036957664253778	0.074321455392136	Translation initiation complex formation
R-HSA-1643713	0.037176110150377	0.074693395657105	Signaling by EGFR in Cancer
R-HSA-5655302	0.037694106108065	0.075665973819435	Signaling by FGFR1 in disease
R-HSA-948021	0.038275790799234	0.076764534548996	Transport to the Golgi and subsequent modification
R-HSA-427601	0.038340262654455	0.076824749952665	Multifunctional anion exchangers
R-HSA-5633008	0.038587088802631	0.077249923795819	TP53 Regulates Transcription of Cell Death Genes
R-HSA-5654720	0.038658714952979	0.07732390565179	PI-3K cascade:FGFR4
R-HSA-8849474	0.038705420536188	0.077347954279309	PTK6 Activates STAT3
R-HSA-167161	0.039428665778292	0.078371915284549	HIV Transcription Initiation
R-HSA-167162	0.039428665778292	0.078371915284549	RNA Polymerase II HIV Promoter Escape
R-HSA-73776	0.039428665778292	0.078371915284549	RNA Polymerase II Promoter Escape
R-HSA-73779	0.039428665778292	0.078371915284549	RNA Polymerase II Transcription Pre-Initiation And Promoter Opening
R-HSA-75953	0.039428665778292	0.078371915284549	RNA Polymerase II Transcription Initiation
R-HSA-76042	0.039428665778292	0.078371915284549	RNA Polymerase II Transcription Initiation And Promoter Clearance
R-HSA-202670	0.039647480213269	0.078718910969939	ERKs are inactivated
R-HSA-9652169	0.03967383223127	0.078718910969939	Signaling by MAP2K mutants
R-HSA-174113	0.03974086915801	0.078781831820107	SCF-beta-TrCP mediated degradation of Emi1
R-HSA-1250196	0.039821557319122	0.078871678923073	SHC1 events in ERBB2 signaling
R-HSA-70350	0.040392645834605	0.079931805254301	Fructose catabolism
R-HSA-5688849	0.040887555035348	0.080767833902215	Defective CSF2RB causes SMDP5
R-HSA-5688890	0.040887555035348	0.080767833902215	Defective CSF2RA causes SMDP4
R-HSA-5083625	0.041053694333647	0.08102425322245	Defective GALNT3 causes familial hyperphosphatemic tumoral calcinosis (HFTC)
R-HSA-72695	0.041221379176393	0.081239133864925	Formation of the ternary complex, and subsequently, the 43S complex
R-HSA-1236978	0.041235425029204	0.081239133864925	Cross-presentation of soluble exogenous antigens (endosomes)
R-HSA-69656	0.041388875135957	0.081469480965313	Cyclin A:Cdk2-associated events at S phase entry
R-HSA-193648	0.041460877188138	0.081539241585713	NRAGE signals death through JNK
R-HSA-6811555	0.041620950156773	0.08178193178483	PI5P Regulates TP53 Acetylation
R-HSA-1614603	0.041845337425122	0.082150456068651	Cysteine formation from homocysteine
R-HSA-8948700	0.042335704884683	0.08304004319866	Competing endogenous RNAs (ceRNAs) regulate PTEN translation
R-HSA-69202	0.042525610261881	0.083339238644535	Cyclin E associated events during G1/S transition
R-HSA-9034864	0.042694441529456	0.08359664516025	Activated NTRK3 signals through RAS
R-HSA-380095	0.043236960019767	0.084558408784011	Tachykinin receptors bind tachykinins
R-HSA-112316	0.043261463807398	0.084558408784011	Neuronal System
R-HSA-2453902	0.043790332323758	0.08545816782774	The canonical retinoid cycle in rods (twilight vision)
R-HSA-9010642	0.043798432916138	0.08545816782774	ROBO receptors bind AKAP5
R-HSA-450321	0.043904334721826	0.085530919651706	JNK (c-Jun kinases) phosphorylation and activation mediated by activated human TAK1
R-HSA-5173105	0.043912422101717	0.085530919651706	O-linked glycosylation
R-HSA-975576	0.044295130195155	0.086201058926378	N-glycan antennae elongation in the medial/trans-Golgi
R-HSA-2559580	0.044658730544339	0.086832877262014	Oxidative Stress Induced Senescence
R-HSA-389513	0.044757835526489	0.086949767282225	CTLA4 inhibitory signaling
R-HSA-456926	0.044886189236565	0.087123225053651	Thrombin signalling through proteinase activated receptors (PARs)
R-HSA-1296061	0.045159820254114	0.08757811640264	HCN channels
R-HSA-3595177	0.045331300176009	0.087834288546407	Defective CHSY1 causes TPBS
R-HSA-881907	0.045943880255693	0.088943953219497	Gastrin-CREB signalling pathway via PKC and MAPK
R-HSA-1368082	0.046245525310895	0.089450267928467	RORA activates gene expression
R-HSA-199991	0.046464270187043	0.089795494671806	Membrane Trafficking
R-HSA-2142850	0.046674101657704	0.0901229127463	Hyaluronan biosynthesis and export
R-HSA-1236974	0.046730287712316	0.090153347420307	ER-Phagosome pathway
R-HSA-381042	0.047273978195674	0.091123423459986	PERK regulates gene expression
R-HSA-449147	0.047772569515452	0.092004967798257	Signaling by Interleukins
R-HSA-350562	0.048276726626681	0.092895700804179	Regulation of ornithine decarboxylase (ODC)
R-HSA-3371571	0.048378267118662	0.093010837495105	HSF1-dependent transactivation
R-HSA-9706377	0.049385822868156	0.094848059105738	FLT3 signaling by CBL mutants
R-HSA-1834949	0.049418930265459	0.094848059105738	Cytosolic sensors of pathogen-associated DNA
R-HSA-111465	0.04947767888763	0.094879161720589	Apoptotic cleavage of cellular proteins
R-HSA-1296052	0.049952438181197	0.095699190575216	Ca2+ activated K+ channels
R-HSA-3249367	0.049991130026454	0.095699190575216	STAT6-mediated induction of chemokines
R-HSA-5674499	0.050081062367226	0.095789127733365	Negative feedback regulation of MAPK pathway
R-HSA-947581	0.050264182881469	0.09605699733169	Molybdenum cofactor biosynthesis
R-HSA-9029569	0.050763289195913	0.096927753585233	NR1H3 & NR1H2 regulate gene expression linked to cholesterol transport and efflux
R-HSA-72086	0.051193286130185	0.097665175075605	mRNA Capping
R-HSA-177929	0.051327175149511	0.09783691212266	Signaling by EGFR
R-HSA-9007101	0.051372556330542	0.097839791369131	Rab regulation of trafficking
R-HSA-9617629	0.051863801418132	0.098691095555089	Regulation of FOXO transcriptional activity by acetylation
R-HSA-75157	0.052349559397736	0.09953051578194	FasL/ CD95L signaling
R-HSA-3595174	0.052707935463227	0.10012652519056	Defective CHST14 causes EDS, musculocontractural type
R-HSA-73887	0.052759376264667	0.100138947377661	Death Receptor Signalling
R-HSA-1369007	0.052837881328259	0.100202673574232	Mitochondrial ABC transporters
R-HSA-9623433	0.053287934583313	0.100970303262934	NR1H2 & NR1H3 regulate gene expression to control bile acid homeostasis
R-HSA-72706	0.053390122232931	0.101025888934035	GTP hydrolysis and joining of the 60S ribosomal subunit
R-HSA-5658034	0.053407868983351	0.101025888934035	HHAT G278V doesn't palmitoylate Hh-Np
R-HSA-177504	0.053579101347996	0.101263901023899	Retrograde neurotrophin signalling
R-HSA-1482922	0.053838752299594	0.101668478684509	Acyl chain remodelling of PI
R-HSA-5626978	0.05404892132893	0.101979009742815	TNFR1-mediated ceramide production
R-HSA-9711097	0.054373053040307	0.102342650970517	Cellular response to starvation
R-HSA-72613	0.054379320510078	0.102342650970517	Eukaryotic Translation Initiation
R-HSA-72737	0.054379320510078	0.102342650970517	Cap-dependent Translation Initiation
R-HSA-9683683	0.054632249820157	0.102645426286646	Maturation of protein E
R-HSA-9694493	0.054632249820157	0.102645426286646	Maturation of protein E
R-HSA-6783984	0.054810079928794	0.102892858045971	Glycine degradation
R-HSA-204998	0.055791814856629	0.104647743995453	Cell death signalling via NRAGE, NRIF and NADE
R-HSA-3642279	0.05612587571133	0.105185870345024	TGFBR2 MSI Frameshift Mutants in Cancer
R-HSA-9020933	0.056213590838507	0.105261802541662	Interleukin-23 signaling
R-HSA-5696399	0.056490557719616	0.105691690186496	Global Genome Nucleotide Excision Repair (GG-NER)
R-HSA-975578	0.056594320266029	0.105797070042739	Reactions specific to the complex N-glycan synthesis pathway
R-HSA-3134963	0.057481838641995	0.107366194560356	DEx/H-box helicases activate type I IFN and inflammatory cytokines production
R-HSA-166520	0.057879593388547	0.108018664167584	Signaling by NTRKs
R-HSA-5578768	0.058028844210421	0.108156579777742	Physiological factors
R-HSA-162599	0.058050485942515	0.108156579777742	Late Phase of HIV Life Cycle
R-HSA-1980145	0.058874183775117	0.109599687818274	Signaling by NOTCH2
R-HSA-9022692	0.059288766702008	0.11027941898809	Regulation of MECP2 expression and activity
R-HSA-446203	0.059459467507959	0.110504765038769	Asparagine N-linked glycosylation
R-HSA-399955	0.059763915060081	0.110978095712532	SEMA3A-Plexin repulsion signaling by inhibiting Integrin adhesion
R-HSA-156827	0.060082122992233	0.11147616977748	L13a-mediated translational silencing of Ceruloplasmin expression
R-HSA-77352	0.060276309649737	0.111743498410518	Beta oxidation of butanoyl-CoA to acetyl-CoA
R-HSA-8866906	0.060731235264117	0.112493353551795	TFAP2 (AP-2) family regulates transcription of other transcription factors
R-HSA-9026286	0.060807977833516	0.112542031485197	Biosynthesis of DPAn-3-derived protectins and resolvins
R-HSA-442742	0.061034766924333	0.11286810113646	CREB1 phosphorylation through NMDA receptor-mediated activation of RAS signaling
R-HSA-927802	0.061410376791788	0.113294532721284	Nonsense-Mediated Decay (NMD)
R-HSA-975957	0.061410376791788	0.113294532721284	Nonsense Mediated Decay (NMD) enhanced by the Exon Junction Complex (EJC)
R-HSA-381753	0.061466887026185	0.113294532721284	Olfactory Signaling Pathway
R-HSA-8941858	0.061474608908107	0.113294532721284	Regulation of RUNX3 expression and activity
R-HSA-187037	0.061519367213121	0.113294532721284	Signaling by NTRK1 (TRKA)
R-HSA-5619092	0.06184955752106	0.113808634639655	Defective SLC9A6 causes X-linked, syndromic mental retardation,, Christianson type (MRXSCH)
R-HSA-74752	0.062019291228411	0.114026878031788	Signaling by Insulin receptor
R-HSA-3304356	0.062264663292898	0.114289570852324	SMAD2/3 Phosphorylation Motif Mutants in Cancer
R-HSA-3656532	0.062264663292898	0.114289570852324	TGFBR1 KD Mutants in Cancer
R-HSA-3642278	0.062611077126656	0.11473656214961	Loss of Function of TGFBR2 in Cancer
R-HSA-3645790	0.062611077126656	0.11473656214961	TGFBR2 Kinase Domain Mutants in Cancer
R-HSA-1660516	0.062743396290536	0.114884640874675	Synthesis of PIPs at the early endosome membrane
R-HSA-5653656	0.063695795653703	0.116532831049217	Vesicle-mediated transport
R-HSA-72689	0.064601533957436	0.11800668315694	Formation of a pool of free 40S subunits
R-HSA-2219528	0.064607216665163	0.11800668315694	PI3K/AKT Signaling in Cancer
R-HSA-913709	0.065266888394402	0.119114035434198	O-linked glycosylation of mucins
R-HSA-3595172	0.065328578853325	0.119129135360739	Defective CHST3 causes SEDCJD
R-HSA-9696264	0.06542011026622	0.119198582265245	RND3 GTPase cycle
R-HSA-5578749	0.066011876709047	0.120178623989356	Transcriptional regulation by small RNAs
R-HSA-2029482	0.066217087530971	0.120453893024447	Regulation of actin dynamics for phagocytic cup formation
R-HSA-212300	0.066530509050481	0.120925396394116	PRC2 methylates histones and DNA
R-HSA-173736	0.066712393496147	0.121157245652089	Alternative complement activation
R-HSA-9710421	0.066880979060131	0.121364584992604	Defective pyroptosis
R-HSA-392154	0.067486730241534	0.122364238397746	Nitric oxide stimulates guanylate cyclase
R-HSA-9034793	0.068646573981693	0.124246608138621	Activated NTRK3 signals through PLCG1
R-HSA-5218921	0.068664881081073	0.124246608138621	VEGFR2 mediated cell proliferation
R-HSA-8849469	0.068692034943634	0.124246608138621	PTK6 Regulates RTKs and Their Effectors AKT1 and DOK1
R-HSA-9615933	0.069045194629854	0.124718613230717	Postmitotic nuclear pore complex (NPC) reformation
R-HSA-75072	0.069064837578183	0.124718613230717	mRNA Editing
R-HSA-69541	0.069494471105804	0.12532198965214	Stabilization of p53
R-HSA-9664873	0.069511353480444	0.12532198965214	Pexophagy
R-HSA-381426	0.070072878497577	0.126232315724053	Regulation of Insulin-like Growth Factor (IGF) transport and uptake by Insulin-like Growth Factor Binding Proteins (IGFBPs)
R-HSA-5668914	0.071588772456946	0.128743455969419	Diseases of metabolism
R-HSA-451927	0.071675746699112	0.128743455969419	Interleukin-2 family signaling
R-HSA-5617472	0.071754149529352	0.128743455969419	Activation of anterior HOX genes in hindbrain development during early embryogenesis
R-HSA-5619507	0.071754149529352	0.128743455969419	Activation of HOX genes during differentiation
R-HSA-447043	0.071755476989666	0.128743455969419	Neurofascin interactions
R-HSA-9637690	0.071929134713132	0.128951290135149	Response of Mtb to phagocytosis
R-HSA-3215018	0.072242391980701	0.129408857143156	Processing and activation of SUMO
R-HSA-1799339	0.072695813231654	0.130116565987412	SRP-dependent cotranslational protein targeting to membrane
R-HSA-1971475	0.07295396343146	0.130473908886705	A tetrasaccharide linker sequence is required for GAG synthesis
R-HSA-9013405	0.073202757327864	0.130693238694783	RHOD GTPase cycle
R-HSA-112314	0.073218460659281	0.130693238694783	Neurotransmitter receptors and postsynaptic signal transmission
R-HSA-8876384	0.073252406590755	0.130693238694783	Listeria monocytogenes entry into host cells
R-HSA-2408522	0.073504056700578	0.131037390179993	Selenoamino acid metabolism
R-HSA-5669034	0.073701865663926	0.131285084703737	TNFs bind their physiological receptors
R-HSA-209952	0.07398161266421	0.13166063380397	Peptide hormone biosynthesis
R-HSA-5661231	0.07411756799578	0.13166063380397	Metallothioneins bind metals
R-HSA-2022923	0.074120892020702	0.13166063380397	Dermatan sulfate biosynthesis
R-HSA-3560801	0.074148837200198	0.13166063380397	Defective B3GAT3 causes JDSSDHD
R-HSA-8963676	0.074324564585312	0.131867669807447	Intestinal absorption
R-HSA-5619115	0.074489760666507	0.132055706727677	Disorders of transmembrane transporters
R-HSA-9026403	0.075201354918272	0.133190640361589	Biosynthesis of DPAn-3-derived 13-series resolvins
R-HSA-912446	0.075249395604561	0.133190640361589	Meiotic recombination
R-HSA-3371453	0.075898313202056	0.134232683821716	Regulation of HSF1-mediated heat shock response
R-HSA-2470946	0.075981265353028	0.134272910530258	Cohesin Loading onto Chromatin
R-HSA-2468052	0.076262221121449	0.134651126253881	Establishment of Sister Chromatid Cohesion
R-HSA-5603029	0.076316040226731	0.134651126253881	IkBA variant leads to EDA-ID
R-HSA-2029485	0.076429370054599	0.134744482425419	Role of phospholipids in phagocytosis
R-HSA-9027604	0.077526310464577	0.13657042042871	Biosynthesis of electrophilic ω-3 PUFA oxo-derivatives
R-HSA-8878166	0.077784174057796	0.136916524260404	Transcriptional regulation by RUNX2
R-HSA-71291	0.077971312112567	0.137137688527335	Metabolism of amino acids and derivatives
R-HSA-447041	0.078116167947558	0.137284195918082	CHL1 interactions
R-HSA-197264	0.078586518267374	0.138002058017806	Nicotinamide salvaging
R-HSA-180534	0.078650329278082	0.13800544780075	Vpu mediated degradation of CD4
R-HSA-9633012	0.078983913664735	0.138481823617923	Response of EIF2AK4 (GCN2) to amino acid deficiency
R-HSA-975956	0.07931150253237	0.138923338083436	Nonsense Mediated Decay (NMD) independent of the Exon Junction Complex (EJC)
R-HSA-448706	0.079360318495914	0.138923338083436	Interleukin-1 processing
R-HSA-156902	0.080074120996407	0.140062937736784	Peptide chain elongation
R-HSA-6807505	0.080623074307516	0.140912628549039	RNA polymerase II transcribes snRNA genes
R-HSA-8857538	0.08070436515705	0.14094425043546	PTK6 promotes HIF1A stabilization
R-HSA-5660526	0.080971133624552	0.141299492421064	Response to metal ions
R-HSA-9034013	0.081083384527413	0.141384747297176	NTF3 activates NTRK3 signaling
R-HSA-3214858	0.08135868402991	0.141753953986364	RMTs methylate histone arginines
R-HSA-2408557	0.081825247713579	0.142379714914663	Selenocysteine synthesis
R-HSA-8849471	0.081845519227095	0.142379714914663	PTK6 Regulates RHO GTPases, RAS GTPase and MAP kinases
R-HSA-162587	0.082103244235706	0.142716733769465	HIV Life Cycle
R-HSA-1474151	0.082603292801689	0.143319118229508	Tetrahydrobiopterin (BH4) synthesis, recycling, salvage and regulation
R-HSA-189200	0.082651909433514	0.143319118229508	Cellular hexose transport
R-HSA-844456	0.082681907716929	0.143319118229508	The NLRP3 inflammasome
R-HSA-5654738	0.082770222924298	0.143319118229508	Signaling by FGFR2
R-HSA-68827	0.082805353811836	0.143319118229508	CDT1 association with the CDC6:ORC:origin complex
R-HSA-5358351	0.082835368553896	0.143319118229508	Signaling by Hedgehog
R-HSA-1280218	0.082952005153801	0.143409662635931	Adaptive Immune System
R-HSA-983170	0.083030883709082	0.143434840210006	Antigen Presentation: Folding, assembly and peptide loading of class I MHC
R-HSA-8980692	0.083328163905028	0.143836972966249	RHOA GTPase cycle
R-HSA-8854214	0.083586053058054	0.144170541415872	TBC/RABGAPs
R-HSA-166662	0.083762777816376	0.14436370886355	Lectin pathway of complement activation
R-HSA-399997	0.083933491119312	0.144546225343513	Acetylcholine regulates insulin secretion
R-HSA-192823	0.084327852225528	0.145073613890909	Viral mRNA Translation
R-HSA-2206281	0.084369829191015	0.145073613890909	Mucopolysaccharidoses
R-HSA-174084	0.084467058103845	0.145128902813549	Autodegradation of Cdh1 by Cdh1:APC/C
R-HSA-193639	0.085114576985214	0.146128871360557	p75NTR signals via NF-kB
R-HSA-1474290	0.08541667390428	0.146495533354824	Collagen formation
R-HSA-1500620	0.085459518945282	0.146495533354824	Meiosis
R-HSA-389359	0.086054518029465	0.147402187390881	CD28 dependent Vav1 pathway
R-HSA-111446	0.086422944008746	0.14791965213296	Activation of BIM and translocation to mitochondria
R-HSA-5334118	0.08670764347751	0.148293128618981	DNA methylation
R-HSA-6811436	0.087090886136344	0.148834438642339	COPI-independent Golgi-to-ER retrograde traffic
R-HSA-72764	0.087366602215974	0.149191302283707	Eukaryotic Translation Termination
R-HSA-3065678	0.087509278248031	0.149320608249603	SUMO is transferred from E1 to E2 (UBE2I, UBC9)
R-HSA-156842	0.088066620519662	0.150081602892781	Eukaryotic Translation Elongation
R-HSA-5626467	0.088089849893109	0.150081602892781	RHO GTPases activate IQGAPs
R-HSA-2029481	0.088420046526199	0.150529174313515	FCGR activation
R-HSA-5676594	0.089518493473766	0.152282959729597	TNF receptor superfamily (TNFSF) members mediating non-canonical NF-kB pathway
R-HSA-77310	0.090964767301273	0.154625320859532	Beta oxidation of lauroyl-CoA to decanoyl-CoA-CoA
R-HSA-74713	0.091314732539989	0.155101986911328	IRS activation
R-HSA-193681	0.091823187747028	0.155846924575848	Ceramide signalling
R-HSA-6811558	0.092635969366297	0.157106854532623	PI5P, PP2A and IER3 Regulate PI3K/AKT Signaling
R-HSA-211733	0.093076744350594	0.157734440920095	Regulation of activated PAK-2p34 by proteasome mediated degradation
R-HSA-9673221	0.093686658505334	0.15863162311551	Defective F9 activation
R-HSA-9018683	0.093819546100457	0.15863162311551	Biosynthesis of DPA-derived SPMs
R-HSA-9025094	0.093819546100457	0.15863162311551	Biosynthesis of DPAn-3 SPMs
R-HSA-1655829	0.094112903525594	0.159007085408377	Regulation of cholesterol biosynthesis by SREBP (SREBF)
R-HSA-9616222	0.094236715209357	0.159095742557682	Transcriptional regulation of granulopoiesis
R-HSA-964739	0.094533931256124	0.159458425568895	N-glycan trimming and elongation in the cis-Golgi
R-HSA-72766	0.09459454223897	0.159458425568895	Translation
R-HSA-9603505	0.095044087734071	0.160095217103696	NTRK3 as a dependence receptor
R-HSA-1250342	0.097179790342475	0.163569119363406	PI3K events in ERBB4 signaling
R-HSA-5625740	0.09777444532723	0.164445908626561	RHO GTPases activate PKNs
R-HSA-8939236	0.098130037913018	0.164883574639141	RUNX1 regulates transcription of genes involved in differentiation of HSCs
R-HSA-3108214	0.09818253324723	0.164883574639141	SUMOylation of DNA damage response and repair proteins
R-HSA-1296053	0.099368651957799	0.166749927300154	Classical Kir channels
R-HSA-3371568	0.099703149604925	0.167185447827503	Attenuation phase
R-HSA-9026290	0.100152496880253	0.167790506294746	Biosynthesis of DPAn-3-derived maresins
R-HSA-77350	0.100214456006314	0.167790506294746	Beta oxidation of hexanoyl-CoA to butanoyl-CoA
R-HSA-2028269	0.101134121570835	0.169203286094094	Signaling by Hippo
R-HSA-2855086	0.101395223170964	0.169512957795201	Ficolins bind to repetitive carbohydrate structures on the target cell surface
R-HSA-446210	0.102706024079529	0.171575742733255	Synthesis of UDP-N-acetyl-glucosamine
R-HSA-8936459	0.102882038404702	0.171741138749245	RUNX1 regulates genes involved in megakaryocyte differentiation and platelet function
R-HSA-1234176	0.103220075460567	0.1721765498431	Oxygen-dependent proline hydroxylation of Hypoxia-inducible Factor Alpha
R-HSA-9013507	0.103628766685574	0.172729076909589	NOTCH3 Activation and Transmission of Signal to the Nucleus
R-HSA-168643	0.103936582329515	0.173068475816594	Nucleotide-binding domain, leucine rich repeat containing receptor (NLR) signaling pathways
R-HSA-140534	0.104012284275908	0.173068475816594	Caspase activation via Death Receptors in the presence of ligand
R-HSA-1368108	0.104065197022357	0.173068475816594	BMAL1:CLOCK,NPAS2 activates circadian gene expression
R-HSA-193704	0.104512104347529	0.173682200354704	p75 NTR receptor-mediated signalling
R-HSA-9013424	0.105350782814907	0.174945586375204	RHOV GTPase cycle
R-HSA-168256	0.105526682987254	0.175107301145739	Immune System
R-HSA-389397	0.105875713231577	0.175555847862165	Orexin and neuropeptides FF and QRFP bind to their respective receptors
R-HSA-196741	0.106036629609919	0.175692042313052	Cobalamin (Cbl, vitamin B12) transport and metabolism
R-HSA-8941333	0.106223438525979	0.175870904029174	RUNX2 regulates genes involved in differentiation of myeloid cells
R-HSA-1839124	0.107223225065019	0.17729796652757	FGFR1 mutant receptor activation
R-HSA-114604	0.107244361591515	0.17729796652757	GPVI-mediated activation cascade
R-HSA-70635	0.107986304012743	0.178306421997307	Urea cycle
R-HSA-75815	0.108014260907758	0.178306421997307	Ubiquitin-dependent degradation of Cyclin D
R-HSA-210990	0.108155587996826	0.178407664144422	PECAM1 interactions
R-HSA-180585	0.108434872532935	0.17873615565556	Vif-mediated degradation of APOBEC3G
R-HSA-416550	0.10856223980807	0.178813937529146	Sema4D mediated inhibition of cell attachment and migration
R-HSA-445095	0.109117251597412	0.179595462263222	Interaction between L1 and Ankyrins
R-HSA-425397	0.109353533080395	0.179851624782478	Transport of vitamins, nucleosides, and related molecules
R-HSA-110314	0.109809025115949	0.180467675400558	Recognition of DNA damage by PCNA-containing replication complex
R-HSA-159236	0.110390544648875	0.181289788431458	Transport of Mature mRNA derived from an Intron-Containing Transcript
R-HSA-379726	0.110548598385575	0.181415763092822	Mitochondrial tRNA aminoacylation
R-HSA-5387390	0.110673415109621	0.181487049007597	Hh mutants abrogate ligand secretion
R-HSA-5654706	0.112023693209659	0.183566318156311	FRS-mediated FGFR3 signaling
R-HSA-5689877	0.112575087351419	0.18433441331362	Josephin domain DUBs
R-HSA-9006934	0.112747912356652	0.184481953759426	Signaling by Receptor Tyrosine Kinases
R-HSA-4641258	0.113134322319203	0.18497849659975	Degradation of DVL
R-HSA-2022870	0.113380768649428	0.185245634218546	Chondroitin sulfate biosynthesis
R-HSA-9707587	0.113742244127554	0.185700181946477	Regulation of HMOX1 expression and activity
R-HSA-169911	0.114335463036866	0.186532141554302	Regulation of Apoptosis
R-HSA-72306	0.114611245351988	0.186845382731374	tRNA processing
R-HSA-5628897	0.11527171414212	0.187784844658251	TP53 Regulates Metabolic Genes
R-HSA-2454202	0.115715965141837	0.188370959884095	Fc epsilon receptor (FCERI) signaling
R-HSA-9660826	0.116121186652164	0.188755054441855	Purinergic signaling in leishmaniasis infection
R-HSA-9664424	0.116121186652164	0.188755054441855	Cell recruitment (pro-inflammatory response)
R-HSA-112409	0.116269102794795	0.188758145001159	RAF-independent MAPK1/3 activation
R-HSA-5684264	0.116292363587547	0.188758145001159	MAP3K8 (TPL2)-dependent MAPK1/3 activation
R-HSA-193048	0.116707674610932	0.189294481733228	Androgen biosynthesis
R-HSA-5610780	0.11693057858262	0.189475916151331	Degradation of GLI1 by the proteasome
R-HSA-1483226	0.116989455565074	0.189475916151331	Synthesis of PI
R-HSA-204626	0.117081599284233	0.189487542992882	Hypusine synthesis from eIF5A-lysine
R-HSA-9022535	0.117662375269827	0.190289393158902	Loss of phosphorylation of MECP2 at T308
R-HSA-3359467	0.118108197584804	0.190733772770964	Defective MTRR causes methylmalonic aciduria and homocystinuria type cblE
R-HSA-3359469	0.118108197584804	0.190733772770964	Defective MTR causes methylmalonic aciduria and homocystinuria type cblG
R-HSA-140877	0.118331078061727	0.190925662641771	Formation of Fibrin Clot (Clotting Cascade)
R-HSA-6781823	0.11839824111134	0.190925662641771	Formation of TC-NER Pre-Incision Complex
R-HSA-75876	0.120412392456588	0.194033327402669	Synthesis of very long-chain fatty acyl-CoAs
R-HSA-264876	0.120901123240327	0.194680206538201	Insulin processing
R-HSA-9607240	0.121093125278897	0.194848691531369	FLT3 Signaling
R-HSA-111885	0.121803748268218	0.1957999428994	Opioid Signalling
R-HSA-113501	0.121859892574602	0.1957999428994	Inhibition of replication initiation of damaged DNA by RB1/E2F1
R-HSA-73728	0.122148102768723	0.196062746243157	RNA Polymerase I Promoter Opening
R-HSA-349425	0.12219927963506	0.196062746243157	Autodegradation of the E3 ubiquitin ligase COP1
R-HSA-2243919	0.122410075205989	0.196259763315864	Crosslinking of collagen fibrils
R-HSA-8878171	0.123419138696133	0.197735438809319	Transcriptional regulation by RUNX1
R-HSA-9709957	0.12510928510758	0.200299406314506	Sensory Perception
R-HSA-9018519	0.125413931752129	0.200643107542061	Estrogen-dependent gene expression
R-HSA-1474165	0.125605905251884	0.200806185429257	Reproduction
R-HSA-400508	0.125781852594062	0.200851088288842	Incretin synthesis, secretion, and inactivation
R-HSA-202403	0.125814112775594	0.200851088288842	TCR signaling
R-HSA-5619084	0.126232092928961	0.201374208976749	ABC transporter disorders
R-HSA-5673000	0.126717663222564	0.20200432923253	RAF activation
R-HSA-4420097	0.127205701868206	0.202637481377996	VEGFA-VEGFR2 Pathway
R-HSA-5362768	0.127479940780129	0.202924247827857	Hh mutants are degraded by ERAD
R-HSA-416700	0.127611229990845	0.202924247827857	Other semaphorin interactions
R-HSA-376176	0.127658688938574	0.202924247827857	Signaling by ROBO receptors
R-HSA-199418	0.128011704117044	0.203340462595908	Negative regulation of the PI3K/AKT network
R-HSA-381771	0.129274105942787	0.205194879788417	Synthesis, secretion, and inactivation of Glucagon-like Peptide-1 (GLP-1)
R-HSA-399954	0.129363156619819	0.205194879788417	Sema3A PAK dependent Axon repulsion
R-HSA-8940973	0.129760369581668	0.205678649663563	RUNX2 regulates osteoblast differentiation
R-HSA-4641257	0.130309986627153	0.206403131209115	Degradation of AXIN
R-HSA-8932339	0.130520007698617	0.206589066684421	ROS sensing by NFE2L2
R-HSA-1643685	0.130724844082639	0.206766537838937	Disease
R-HSA-9609690	0.13140597196999	0.207689917655626	HCMV Early Events
R-HSA-140342	0.131548874382011	0.207689917655626	Apoptosis induced DNA fragmentation
R-HSA-139915	0.13165054725494	0.207689917655626	Activation of PUMA and translocation to mitochondria
R-HSA-3878781	0.131681143006422	0.207689917655626	Glycogen storage disease type IV (GBE1)
R-HSA-3560783	0.131787555494398	0.207710857447608	Defective B4GALT7 causes EDS, progeroid type
R-HSA-5668599	0.132025905570944	0.207939568133294	RHO GTPases Activate NADPH Oxidases
R-HSA-73893	0.133527280828971	0.210155805025082	DNA Damage Bypass
R-HSA-3858516	0.133939210928316	0.210655470225713	Glycogen storage disease type 0 (liver GYS2)
R-HSA-8963889	0.134903495235326	0.212022544671089	Assembly of active LPL and LIPC lipase complexes
R-HSA-375276	0.135114183476228	0.212204130293412	Peptide ligand-binding receptors
R-HSA-75153	0.135332793742373	0.212397893554497	Apoptotic execution phase
R-HSA-211916	0.135939513961983	0.213200074648699	Vitamins
R-HSA-8952158	0.136428872876601	0.213817194609799	RUNX3 regulates BCL2L11 (BIM) transcription
R-HSA-373752	0.136642453217215	0.214001539312251	Netrin-1 signaling
R-HSA-400511	0.13751629182266	0.215218958092231	Synthesis, secretion, and inactivation of Glucose-dependent Insulinotropic Polypeptide (GIP)
R-HSA-8948751	0.137926238318285	0.215709167275011	Regulation of PTEN stability and activity
R-HSA-5368598	0.138900734237648	0.217080995406583	Negative regulation of TCF-dependent signaling by DVL-interacting proteins
R-HSA-3134973	0.140136098318057	0.218858314480978	LRR FLII-interacting protein 1 (LRRFIP1) activates type I IFN production
R-HSA-9667769	0.140378092090457	0.219082830223597	Acetylcholine inhibits contraction of outer hair cells
R-HSA-5358346	0.140715765732179	0.219427041456867	Hedgehog ligand biogenesis
R-HSA-111471	0.140795425717379	0.219427041456867	Apoptotic factor-mediated response
R-HSA-2173795	0.141163773354843	0.219847472314395	Downregulation of SMAD2/3:SMAD4 transcriptional activity
R-HSA-444209	0.141404033292527	0.220067972707357	Free fatty acid receptors
R-HSA-5655862	0.142567633611449	0.221724163829527	Translesion synthesis by POLK
R-HSA-392499	0.143460871805747	0.222957866856316	Metabolism of proteins
R-HSA-4420332	0.143727091580032	0.223216057631265	Defective B3GALT6 causes EDSP2 and SEMDJL1
R-HSA-5576890	0.144572748833027	0.224373161015841	Phase 3 - rapid repolarisation
R-HSA-1650814	0.145503806386972	0.22566110196296	Collagen biosynthesis and modifying enzymes
R-HSA-3656237	0.145811466486227	0.225824169518815	Defective EXT2 causes exostoses 2
R-HSA-3656253	0.145811466486227	0.225824169518815	Defective EXT1 causes exostoses 1, TRPS2 and CHDS
R-HSA-9659379	0.146305018915476	0.22638016348014	Sensory processing of sound
R-HSA-8866907	0.146385469045975	0.22638016348014	Activation of the TFAP2 (AP-2) family of transcription factors
R-HSA-5678895	0.146474985708816	0.22638016348014	Defective CFTR causes cystic fibrosis
R-HSA-196783	0.147597011218917	0.227956303569917	Coenzyme A biosynthesis
R-HSA-110312	0.147842324250045	0.228177160022531	Translesion synthesis by REV1
R-HSA-5625886	0.148365197281522	0.228743500508618	Activated PKN1 stimulates transcription of AR (androgen receptor) regulated genes KLK2 and KLK3
R-HSA-3000497	0.148414405933105	0.228743500508618	Scavenging by Class H Receptors
R-HSA-450408	0.148617915981405	0.228898971446228	AUF1 (hnRNP D0) binds and destabilizes mRNA
R-HSA-8851805	0.149085056120001	0.229459986482405	MET activates RAS signaling
R-HSA-9022702	0.15001931772435	0.23073534284715	MECP2 regulates transcription of neuronal ligands
R-HSA-4793952	0.150153971848438	0.23073534284715	Defective MGAT2 causes MGAT2-CDG (CDG-2a)
R-HSA-113510	0.150224062695712	0.23073534284715	E2F mediated regulation of DNA replication
R-HSA-8878159	0.151306433410345	0.232237857306804	Transcriptional regulation by RUNX3
R-HSA-8985586	0.151539509156528	0.232435632127474	SLIT2:ROBO1 increases RHOA activity
R-HSA-5656121	0.152039564458894	0.233042354525863	Translesion synthesis by POLI
R-HSA-3371556	0.153637123691697	0.235329314084738	Cellular response to heat stress
R-HSA-2187338	0.154819301888026	0.236900047109458	Visual phototransduction
R-HSA-2424491	0.154875041255354	0.236900047109458	DAP12 signaling
R-HSA-168273	0.155222838135607	0.23726930821665	Influenza Viral RNA Transcription and Replication
R-HSA-427359	0.156150992945807	0.238524574842709	SIRT1 negatively regulates rRNA expression
R-HSA-156581	0.157733736531063	0.240777339549207	Methylation
R-HSA-71406	0.15974828081024	0.243685706627338	Pyruvate metabolism and Citric Acid (TCA) cycle
R-HSA-77595	0.16006494058944	0.244001854778338	Processing of Intronless Pre-mRNAs
R-HSA-3000484	0.160337026197606	0.244249668897223	Scavenging by Class F Receptors
R-HSA-109606	0.160819749989137	0.244817801693566	Intrinsic Pathway for Apoptosis
R-HSA-201722	0.161236642350905	0.245285011809426	Formation of the beta-catenin:TCF transactivating complex
R-HSA-74751	0.162924467555191	0.247683703313322	Insulin receptor signalling cascade
R-HSA-9022707	0.165091079559975	0.250523407402871	MECP2 regulates transcription factors
R-HSA-9663891	0.165095595564897	0.250523407402871	Selective autophagy
R-HSA-9020702	0.16512940221722	0.250523407402871	Interleukin-1 signaling
R-HSA-5663205	0.165349944445034	0.250536957440603	Infectious disease
R-HSA-977225	0.165363011561665	0.250536957440603	Amyloid fiber formation
R-HSA-174430	0.165485889523579	0.250552913888722	Telomere C-strand synthesis initiation
R-HSA-70171	0.165740141456707	0.250640696521301	Glycolysis
R-HSA-6807004	0.165768639478911	0.250640696521301	Negative regulation of MET activity
R-HSA-9013422	0.166723684443481	0.251913926841341	RHOBTB1 GTPase cycle
R-HSA-419771	0.166988981969105	0.252143953318033	Opsins
R-HSA-6791226	0.167901239761892	0.253349881133296	Major pathway of rRNA processing in the nucleolus and cytosol
R-HSA-1630316	0.169000602272052	0.254836313756182	Glycosaminoglycan metabolism
R-HSA-5603037	0.171125645449175	0.257347285800297	IRAK4 deficiency (TLR5)
R-HSA-399719	0.171216572650054	0.257347285800297	Trafficking of AMPA receptors
R-HSA-399721	0.171216572650054	0.257347285800297	Glutamate binding, activation of AMPA receptors and synaptic plasticity
R-HSA-9706374	0.171261432153571	0.257347285800297	FLT3 signaling through SRC family kinases
R-HSA-9027307	0.17139346832785	0.257347285800297	Biosynthesis of maresin-like SPMs
R-HSA-9658195	0.171446397333774	0.257347285800297	Leishmania infection
R-HSA-2172127	0.171473560464282	0.257347285800297	DAP12 interactions
R-HSA-8868773	0.171888801321896	0.257796994867562	rRNA processing in the nucleus and cytosol
R-HSA-8856828	0.172686424086676	0.258819206390459	Clathrin-mediated endocytosis
R-HSA-9018681	0.173443368143931	0.259779117350182	Biosynthesis of protectins
R-HSA-446343	0.173799731761455	0.260138163195358	Localization of the PINCH-ILK-PARVIN complex to focal adhesions
R-HSA-450341	0.173930584578067	0.26015941608456	Activation of the AP-1 family of transcription factors
R-HSA-72312	0.174092445451161	0.260226990188029	rRNA processing
R-HSA-5339717	0.174821580305806	0.261141846128661	Signaling by LRP5 mutants
R-HSA-186712	0.17523125364764	0.261457807127952	Regulation of beta-cell development
R-HSA-5250971	0.175267572272772	0.261457807127952	Toxicity of botulinum toxin type C (botC)
R-HSA-5173214	0.175797217165513	0.262072612761487	O-glycosylation of TSR domain-containing proteins
R-HSA-556833	0.1784073007481	0.265785973665354	Metabolism of lipids
R-HSA-1358803	0.179486060671875	0.26707943924284	Downregulation of ERBB2:ERBB3 signaling
R-HSA-164944	0.179515045120181	0.26707943924284	Nef and signal transduction
R-HSA-2129379	0.179920664844938	0.267504458113725	Molecules associated with elastic fibres
R-HSA-9705462	0.180075119341135	0.267555729210691	Inactivation of CSF3 (G-CSF) signaling
R-HSA-9652817	0.180806467845636	0.26833770867592	Signaling by MAPK mutants
R-HSA-9010553	0.180882069717489	0.26833770867592	Regulation of expression of SLITs and ROBOs
R-HSA-196780	0.18096238328068	0.26833770867592	Biotin transport and metabolism
R-HSA-168255	0.181213869361395	0.2685320762656	Influenza Infection
R-HSA-2197563	0.183712039005611	0.272053226879388	NOTCH2 intracellular domain regulates transcription
R-HSA-426496	0.185674545668131	0.274776984793428	Post-transcriptional silencing by small RNAs
R-HSA-9033658	0.186196081731185	0.275366073550312	Blood group systems biosynthesis
R-HSA-1222556	0.186682963542524	0.275876548772425	ROS and RNS production in phagocytes
R-HSA-1433617	0.186788655298425	0.275876548772425	Regulation of signaling by NODAL
R-HSA-4608870	0.187290829487476	0.27643516272747	Asymmetric localization of PCP proteins
R-HSA-209931	0.188234938658994	0.277524085171178	Serotonin and melatonin biosynthesis
R-HSA-444257	0.18827747778442	0.277524085171178	RSK activation
R-HSA-561048	0.189161746118039	0.278643345050602	Organic anion transport
R-HSA-9037629	0.189370211274416	0.278766297452987	Lewis blood group biosynthesis
R-HSA-4755609	0.189665275750816	0.279016483861561	Defective DHDDS causes retinitis pigmentosa 59
R-HSA-937039	0.190560079088003	0.279963483598399	IRAK1 recruits IKK complex
R-HSA-975144	0.190560079088003	0.279963483598399	IRAK1 recruits IKK complex upon TLR7/8 or 9 stimulation
R-HSA-75105	0.191610746403845	0.281321759351159	Fatty acyl-CoA biosynthesis
R-HSA-416572	0.191910306897413	0.281576202832424	Sema4D induced cell migration and growth-cone collapse
R-HSA-5693565	0.192195734023108	0.281659168026772	Recruitment and ATM-mediated phosphorylation of repair and signaling proteins at DNA double strand breaks
R-HSA-427389	0.192219440392145	0.281659168026772	ERCC6 (CSB) and EHMT2 (G9a) positively regulate rRNA expression
R-HSA-9018676	0.193386524041337	0.283183235886896	Biosynthesis of D-series resolvins
R-HSA-5624958	0.193865716919033	0.283698660022275	ARL13B-mediated ciliary trafficking of INPP5E
R-HSA-75109	0.195406535041721	0.285765947588757	Triglyceride biosynthesis
R-HSA-163841	0.196821893628916	0.287647171739834	Gamma carboxylation, hypusine formation and arylsulfatase activation
R-HSA-6814122	0.197136889560795	0.287918849925501	Cooperation of PDCL (PhLP1) and TRiC/CCT in G-protein beta folding
R-HSA-419037	0.200820494191646	0.293106812935813	NCAM1 interactions
R-HSA-5621575	0.201055545264354	0.293190684584374	CD209 (DC-SIGN) signaling
R-HSA-983695	0.201212630936325	0.293190684584374	Antigen activates B Cell Receptor (BCR) leading to generation of second messengers
R-HSA-1187000	0.201272352280099	0.293190684584374	Fertilization
R-HSA-1169408	0.201640998314542	0.293535957969392	ISG15 antiviral mechanism
R-HSA-168164	0.201898890007223	0.293719657045886	Toll Like Receptor 3 (TLR3) Cascade
R-HSA-418886	0.20222447912372	0.294001537674595	Netrin mediated repulsion signals
R-HSA-198933	0.202808057643801	0.294565205379181	Immunoregulatory interactions between a Lymphoid and a non-Lymphoid cell
R-HSA-70268	0.202934961812469	0.294565205379181	Pyruvate metabolism
R-HSA-5099900	0.203008432241492	0.294565205379181	WNT5A-dependent internalization of FZD4
R-HSA-399956	0.203651213482833	0.295305749604059	CRMPs in Sema3A signaling
R-HSA-9612973	0.20512364243383	0.297247585746418	Autophagy
R-HSA-9675108	0.206332505844036	0.298805211463105	Nervous system development
R-HSA-209563	0.206818276009619	0.299314330857781	Axonal growth stimulation
R-HSA-8953854	0.208833715065605	0.302035142269145	Metabolism of RNA
R-HSA-9013420	0.210323726181417	0.303992995763545	RHOU GTPase cycle
R-HSA-5658442	0.212992198264712	0.307650507520113	Regulation of RAS by GAPs
R-HSA-8964011	0.213194800277632	0.307743834265843	HDL clearance
R-HSA-77387	0.215015356668648	0.310171025049121	Insulin receptor recycling
R-HSA-5635838	0.215815880139506	0.311124577623276	Activation of SMO
R-HSA-8847993	0.216481398280341	0.31188239750581	ERBB2 Activates PTK6 Signaling
R-HSA-168315	0.217978081644839	0.313835916580953	Inhibition of Host mRNA Processing and RNA Silencing
R-HSA-9018896	0.218684091062989	0.314649269452145	Biosynthesis of E-series 18(S)-resolvins
R-HSA-8876493	0.218976680887918	0.314867116446611	InlA-mediated entry of Listeria monocytogenes into host cells
R-HSA-5620920	0.220262968028024	0.316512601917901	Cargo trafficking to the periciliary membrane
R-HSA-597592	0.221596295776923	0.31822352098394	Post-translational protein modification
R-HSA-5617833	0.222296100350114	0.319023052118292	Cilium Assembly
R-HSA-3000170	0.22285153684979	0.319614501689644	Syndecan interactions
R-HSA-422475	0.224190589213475	0.321328333546952	Axon guidance
R-HSA-444411	0.224674947352557	0.321675467859748	Rhesus glycoproteins mediate ammonium transport.
R-HSA-1257604	0.224721258635444	0.321675467859748	PIP3 activates AKT signaling
R-HSA-1227986	0.225948821452334	0.323225191330602	Signaling by ERBB2
R-HSA-168927	0.2263949909097	0.323655842632914	TICAM1, RIP1-mediated IKK complex recruitment
R-HSA-164843	0.227480832921165	0.324960715933969	2-LTR circle formation
R-HSA-3656535	0.22759916080811	0.324960715933969	TGFBR1 LBD Mutants in Cancer
R-HSA-400042	0.228032234017766	0.325370743719362	Adrenaline,noradrenaline inhibits insulin secretion
R-HSA-1912420	0.229248668377354	0.326897281492319	Pre-NOTCH Processing in Golgi
R-HSA-1430728	0.229461913160674	0.32699228367377	Metabolism
R-HSA-449836	0.230032561981034	0.327596154151608	Other interleukin signaling
R-HSA-195721	0.231261413293462	0.329136021280182	Signaling by WNT
R-HSA-162909	0.231850267408233	0.329583676209759	Host Interactions of HIV factors
R-HSA-5662702	0.231871515838555	0.329583676209759	Melanin biosynthesis
R-HSA-6807878	0.232379123730892	0.33009480788609	COPI-mediated anterograde transport
R-HSA-8849468	0.233568555359436	0.331573203735291	PTK6 Regulates Proteins Involved in RNA Processing
R-HSA-8866376	0.234332077259648	0.33244548315008	Reelin signalling pathway
R-HSA-5140745	0.234574373255072	0.332577663595931	WNT5A-dependent internalization of FZD2, FZD5 and ROR2
R-HSA-167060	0.237271283561263	0.335974145100249	NGF processing
R-HSA-9036866	0.237271283561263	0.335974145100249	Expression and Processing of Neurotrophins
R-HSA-1461957	0.238311991413524	0.337233662069146	Beta defensins
R-HSA-373760	0.23915739241807	0.338215379556335	L1CAM interactions
R-HSA-212165	0.240218015264996	0.339399047338473	Epigenetic regulation of gene expression
R-HSA-5358606	0.240298750718809	0.339399047338473	Mismatch repair (MMR) directed by MSH2:MSH3 (MutSbeta)
R-HSA-194138	0.24073957442726	0.339426366794314	Signaling by VEGF
R-HSA-9604323	0.240744178991718	0.339426366794314	Negative regulation of NOTCH4 signaling
R-HSA-6804760	0.240774682391151	0.339426366794314	Regulation of TP53 Activity through Methylation
R-HSA-190374	0.240940418691095	0.339445442307499	FGFR1c and Klotho ligand binding and activation
R-HSA-5250924	0.241381424377822	0.339852058221416	B-WICH complex positively regulates rRNA expression
R-HSA-3359462	0.241709071084751	0.339884220413102	Defective AMN causes hereditary megaloblastic anemia 1
R-HSA-3359463	0.241709071084751	0.339884220413102	Defective CUBN causes hereditary megaloblastic anemia 1
R-HSA-351906	0.24197801708026	0.340047998347435	Apoptotic cleavage of cell adhesion proteins
R-HSA-9013700	0.24237155376552	0.340176171518178	NOTCH4 Activation and Transmission of Signal to the Nucleus
R-HSA-3108232	0.242374290242296	0.340176171518178	SUMO E3 ligases SUMOylate target proteins
R-HSA-1912422	0.242983898863502	0.340817281526372	Pre-NOTCH Expression and Processing
R-HSA-1236973	0.243242135255545	0.340965049034019	Cross-presentation of particulate exogenous antigens (phagosomes)
R-HSA-199992	0.243543718942257	0.341173354875998	trans-Golgi Network Vesicle Budding
R-HSA-165181	0.24541749189977	0.343582451117754	Inhibition of TSC complex formation by PKB
R-HSA-3247509	0.246602750661361	0.344808898460735	Chromatin modifying enzymes
R-HSA-4839726	0.246602750661361	0.344808898460735	Chromatin organization
R-HSA-428540	0.248367642876007	0.347059042807106	Activation of RAC1
R-HSA-8853383	0.250370210214151	0.349638278968332	Lysosomal oligosaccharide catabolism
R-HSA-2730905	0.251095867128271	0.35043221649876	Role of LAT2/NTAL/LAB on calcium mobilization
R-HSA-9013149	0.251510398542682	0.350791222290803	RAC1 GTPase cycle
R-HSA-5674135	0.252388360208247	0.351654292307605	MAP2K and MAPK activation
R-HSA-5610785	0.252516849023577	0.351654292307605	GLI3 is processed to GLI3R by the proteasome
R-HSA-5083629	0.252759919954135	0.351654292307605	Defective POMT2 causes MDDGA2, MDDGB2 and MDDGC2
R-HSA-5083633	0.252759919954135	0.351654292307605	Defective POMT1 causes MDDGA1, MDDGB1 and MDDGC1
R-HSA-1912408	0.254659466037806	0.354076167781904	Pre-NOTCH Transcription and Translation
R-HSA-446652	0.255279112660068	0.354716573722067	Interleukin-1 family signaling
R-HSA-9670095	0.255574111918923	0.354905357577498	Inhibition of DNA recombination at telomere
R-HSA-2559586	0.257165135850974	0.356892523211204	DNA Damage/Telomere Stress Induced Senescence
R-HSA-416476	0.257614840929146	0.35709444854975	G alpha (q) signalling events
R-HSA-180897	0.257630873935374	0.35709444854975	Vpr-mediated induction of apoptosis by mitochondrial outer membrane permeabilization
R-HSA-70326	0.258143487978682	0.357295348608471	Glucose metabolism
R-HSA-1362277	0.258149232415229	0.357295348608471	Transcription of E2F targets under negative control by DREAM complex
R-HSA-8934903	0.258256442276263	0.357295348608471	Receptor Mediated Mitophagy
R-HSA-167044	0.25865707932444	0.357627772723507	Signalling to RAS
R-HSA-202424	0.260363877573514	0.359764607363442	Downstream TCR signaling
R-HSA-111463	0.261089808324416	0.360266605382586	SMAC (DIABLO) binds to IAPs
R-HSA-111464	0.261089808324416	0.360266605382586	SMAC(DIABLO)-mediated dissociation of IAP:caspase complexes
R-HSA-9020265	0.261211799658242	0.360266605382586	Biosynthesis of aspirin-triggered D-series resolvins
R-HSA-112126	0.262577111454633	0.36192583511423	ALKBH3 mediated reversal of alkylation damage
R-HSA-1614635	0.263029376931399	0.362325285793457	Sulfur amino acid metabolism
R-HSA-422085	0.263523257879707	0.362781533616438	Synthesis, secretion, and deacylation of Ghrelin
R-HSA-5663213	0.264012971566494	0.363231485161087	RHO GTPases Activate WASPs and WAVEs
R-HSA-390666	0.264968699231538	0.364321632949809	Serotonin receptors
R-HSA-6798695	0.265245265388061	0.364406559946593	Neutrophil degranulation
R-HSA-8964041	0.265357260727212	0.364406559946593	LDL remodeling
R-HSA-9635465	0.266117415675053	0.365141702659062	Suppression of apoptosis
R-HSA-3359473	0.266220038317184	0.365141702659062	Defective MMADHC causes methylmalonic aciduria and homocystinuria type cblD
R-HSA-3323169	0.267015871561082	0.366008153226041	Defects in biotin (Btn) metabolism
R-HSA-433137	0.268550159939809	0.367841687067595	Sodium-coupled sulphate, di- and tri-carboxylate transporters
R-HSA-1168372	0.268683374470302	0.367841687067595	Downstream signaling events of B Cell Receptor (BCR)
R-HSA-1482925	0.269180652173133	0.368296399011747	Acyl chain remodelling of PG
R-HSA-430039	0.269858823234163	0.368997902219625	mRNA decay by 5' to 3' exoribonuclease
R-HSA-164952	0.27242320723449	0.372276123653253	The role of Nef in HIV-1 replication and disease pathogenesis
R-HSA-5627123	0.272838684565986	0.372615570025631	RHO GTPases activate PAKs
R-HSA-2024101	0.273233656106632	0.372926613315821	CS/DS degradation
R-HSA-8939246	0.27354547896834	0.373123858948119	RUNX1 regulates transcription of genes involved in differentiation of myeloid cells
R-HSA-5610783	0.274256841975855	0.373859573471044	Degradation of GLI2 by the proteasome
R-HSA-166786	0.274600676372663	0.373859573471044	Creation of C4 and C2 activators
R-HSA-3296482	0.274852736227953	0.373859573471044	Defects in vitamin and cofactor metabolism
R-HSA-166166	0.274949977396967	0.373859573471044	MyD88-independent TLR4 cascade
R-HSA-937061	0.274949977396967	0.373859573471044	TRIF(TICAM1)-mediated TLR4 signaling
R-HSA-372790	0.275090663759781	0.373859573471044	Signaling by GPCR
R-HSA-450282	0.27614958081559	0.375070123556022	MAPK targets/ Nuclear events mediated by MAP kinases
R-HSA-5620971	0.277129840917509	0.376172432132512	Pyroptosis
R-HSA-1296065	0.277604225755821	0.376587148896639	Inwardly rectifying K+ channels
R-HSA-3299685	0.277876258861196	0.376727025787155	Detoxification of Reactive Oxygen Species
R-HSA-211976	0.281227223625604	0.381038417204609	Endogenous sterols
R-HSA-1632852	0.28157518112199	0.381278230069985	Macroautophagy
R-HSA-418597	0.282918982585461	0.382865396344939	G alpha (z) signalling events
R-HSA-5357609	0.28408801732359	0.384175156162883	Glycogen storage disease type II (GAA)
R-HSA-111448	0.284231354502446	0.384175156162883	Activation of NOXA and translocation to mitochondria
R-HSA-6781827	0.284613856376584	0.38445915099311	Transcription-Coupled Nucleotide Excision Repair (TC-NER)
R-HSA-1169092	0.286576108962933	0.386875452818189	Activation of RAS in B cells
R-HSA-5083635	0.28713382384066	0.387221195869892	Defective B3GALTL causes Peters-plus syndrome (PpS)
R-HSA-3296469	0.287298877703084	0.387221195869892	Defects in cobalamin (B12) metabolism
R-HSA-186797	0.287353098194933	0.387221195869892	Signaling by PDGF
R-HSA-1839120	0.289511008220444	0.389893491282498	Signaling by FGFR1 amplification mutants
R-HSA-74160	0.292261891989465	0.393360655499866	Gene expression (Transcription)
R-HSA-73772	0.294827309252478	0.396497151896657	RNA Polymerase I Promoter Escape
R-HSA-1169091	0.294947841391619	0.396497151896657	Activation of NF-kappaB in B cells
R-HSA-173623	0.295636543225882	0.39715069092784	Classical antibody-mediated complement activation
R-HSA-425986	0.295790157674806	0.39715069092784	Sodium/Proton exchangers
R-HSA-8866427	0.296975068718479	0.398501727177816	VLDLR internalisation and degradation
R-HSA-2022090	0.298020317542726	0.399455922365509	Assembly of collagen fibrils and other multimeric structures
R-HSA-75067	0.298044389133297	0.399455922365509	Processing of Capped Intronless Pre-mRNA
R-HSA-9023661	0.298714013528772	0.40011293831038	Biosynthesis of E-series 18(R)-resolvins
R-HSA-174824	0.299231445473245	0.40035697924384	Plasma lipoprotein assembly, remodeling, and clearance
R-HSA-111458	0.299434759930116	0.40035697924384	Formation of apoptosome
R-HSA-9627069	0.299434759930116	0.40035697924384	Regulation of the apoptosome activity
R-HSA-5619055	0.300216386425766	0.40116154251157	Defective SLC24A4 causes hypomineralized amelogenesis imperfecta (AI)
R-HSA-9665348	0.301704620699187	0.402908775356609	Signaling by ERBB2 ECD mutants
R-HSA-2871837	0.302006449516976	0.403070490414775	FCERI mediated NF-kB activation
R-HSA-5632684	0.303990998728499	0.405476498138569	Hedgehog 'on' state
R-HSA-879415	0.305345744074486	0.407040071751899	Advanced glycosylation endproduct receptor signaling
R-HSA-8957275	0.306908447582575	0.408734646629202	Post-translational protein phosphorylation
R-HSA-983168	0.306983496169953	0.408734646629202	Antigen processing: Ubiquitination & Proteasome degradation
R-HSA-380320	0.308597531939162	0.410638504970012	Recruitment of NuMA to mitotic centrosomes
R-HSA-9635486	0.313643804801126	0.41710451122617	Infection with Mycobacterium tuberculosis
R-HSA-418594	0.315888611258275	0.419796185616054	G alpha (i) signalling events
R-HSA-1442490	0.316044289991256	0.419796185616054	Collagen degradation
R-HSA-205043	0.31757440205722	0.421577518656041	NRIF signals cell death from the nucleus
R-HSA-9013418	0.319133586932726	0.423395303289875	RHOBTB2 GTPase cycle
R-HSA-9614085	0.319594129953279	0.423754222225766	FOXO-mediated transcription
R-HSA-168638	0.319816796897276	0.423797498905126	NOD1/2 Signaling Pathway
R-HSA-3270619	0.320016276315723	0.423810016044004	IRF3-mediated induction of type I IFN
R-HSA-5661270	0.321458346735349	0.425467153350532	Formation of xylulose-5-phosphate
R-HSA-418555	0.321849109137211	0.425731688337006	G alpha (s) signalling events
R-HSA-5696398	0.32258265000776	0.426449057311287	Nucleotide Excision Repair
R-HSA-5340588	0.323067884100094	0.426688177074266	Signaling by RNF43 mutants
R-HSA-8875360	0.323146177425618	0.426688177074266	InlB-mediated entry of Listeria monocytogenes into host cell
R-HSA-9006335	0.32396671560575	0.426805781809206	Signaling by Erythropoietin
R-HSA-75064	0.324000880281753	0.426805781809206	mRNA Editing: A to I Conversion
R-HSA-75102	0.324000880281753	0.426805781809206	C6 deamination of adenosine
R-HSA-77042	0.324000880281753	0.426805781809206	Formation of editosomes by ADAR proteins
R-HSA-3656534	0.324192127178877	0.426805781809206	Loss of Function of TGFBR1 in Cancer
R-HSA-8856825	0.324474284679702	0.42692522614243	Cargo recognition for clathrin-mediated endocytosis
R-HSA-5676590	0.328016599639268	0.431331534366066	NIK-->noncanonical NF-kB signaling
R-HSA-216083	0.329271045850965	0.432725946750335	Integrin cell surface interactions
R-HSA-8964038	0.329797422442663	0.433162455682245	LDL clearance
R-HSA-3134975	0.33151668771483	0.435164292183667	Regulation of innate immune responses to cytosolic DNA
R-HSA-71737	0.331741557850189	0.435203314601103	Pyrophosphate hydrolysis
R-HSA-1234174	0.333694723819892	0.437508265570623	Cellular response to hypoxia
R-HSA-8853336	0.335104233501202	0.439098137241607	Signaling by plasma membrane FGFR1 fusions
R-HSA-5687613	0.335939518391901	0.439934157898574	Diseases associated with surfactant metabolism
R-HSA-5368286	0.33756177104146	0.441799176822173	Mitochondrial translation initiation
R-HSA-1482788	0.338270160421044	0.442466649812566	Acyl chain remodelling of PC
R-HSA-512988	0.340426950435785	0.445026777547694	Interleukin-3, Interleukin-5 and GM-CSF signaling
R-HSA-416993	0.340778902440371	0.445225894084476	Trafficking of GluR2-containing AMPA receptors
R-HSA-69275	0.341026279206329	0.445288230441406	G2/M Transition
R-HSA-1852241	0.341911241867384	0.445904692864752	Organelle biogenesis and maintenance
R-HSA-8941284	0.342161520590521	0.445904692864752	RUNX2 regulates chondrocyte maturation
R-HSA-110328	0.342498102697142	0.445904692864752	Recognition and association of DNA glycosylase with site containing an affected pyrimidine
R-HSA-110329	0.342498102697142	0.445904692864752	Cleavage of the damaged pyrimidine
R-HSA-73928	0.342498102697142	0.445904692864752	Depyrimidination
R-HSA-9013148	0.343282913220112	0.446665701823818	CDC42 GTPase cycle
R-HSA-9682385	0.344264883747944	0.447682210268224	FLT3 signaling in disease
R-HSA-382551	0.344471105597233	0.447689337908433	Transport of small molecules
R-HSA-426117	0.345122573859293	0.448149948766295	Cation-coupled Chloride cotransporters
R-HSA-4086400	0.345351470267385	0.448149948766295	PCP/CE pathway
R-HSA-5687128	0.345626031147484	0.448149948766295	MAPK6/MAPK4 signaling
R-HSA-5389840	0.345629308155358	0.448149948766295	Mitochondrial translation elongation
R-HSA-2262752	0.34615959330886	0.448576726794889	Cellular responses to stress
R-HSA-9027277	0.346449852423585	0.448692147998143	Erythropoietin activates Phospholipase C gamma (PLCG)
R-HSA-3322077	0.346762801338149	0.448836804052879	Glycogen synthesis
R-HSA-453274	0.347969326013696	0.450137232457918	Mitotic G2-G2/M phases
R-HSA-71387	0.351550349367913	0.454196794898633	Metabolism of carbohydrates
R-HSA-390522	0.351644234001882	0.454196794898633	Striated Muscle Contraction
R-HSA-3214815	0.351718463139174	0.454196794898633	HDACs deacetylate histones
R-HSA-5619070	0.352221075704537	0.454582630026527	Defective SLC16A1 causes symptomatic deficiency in lactate transport (SDLT)
R-HSA-171306	0.352970911438819	0.455192228388112	Packaging Of Telomere Ends
R-HSA-5689901	0.35310161649519	0.455192228388112	Metalloprotease DUBs
R-HSA-2168880	0.353553100052231	0.455510946140488	Scavenging of heme from plasma
R-HSA-9686347	0.354094339202828	0.455944868455318	Microbial modulation of RIPK1-mediated regulated necrosis
R-HSA-388396	0.35446864068969	0.456163458967244	GPCR downstream signalling
R-HSA-8849472	0.35557211694441	0.457000510920762	PTK6 Down-Regulation
R-HSA-8953897	0.355604821800584	0.457000510920762	Cellular responses to external stimuli
R-HSA-1566948	0.355733831838994	0.457000510920762	Elastic fibre formation
R-HSA-73857	0.35621240458122	0.45735186733375	RNA Polymerase II Transcription
R-HSA-964827	0.358840323765499	0.460460842443946	Progressive trimming of alpha-1,2-linked mannose residues from Man9/8/7GlcNAc2 to produce Man5GlcNAc2
R-HSA-5607761	0.359335719931546	0.460831380186984	Dectin-1 mediated noncanonical NF-kB signaling
R-HSA-417973	0.35971708001994	0.461055330098027	Adenosine P1 receptors
R-HSA-5689603	0.361248619325364	0.462752379709323	UCH proteinases
R-HSA-4724325	0.361532847079014	0.462850616562012	Defective ALG8 causes ALG8-CDG (CDG-1h)
R-HSA-198753	0.363212856144644	0.464734657515774	ERK/MAPK targets
R-HSA-420029	0.364976520674564	0.466723514540725	Tight junction interactions
R-HSA-9716542	0.365845023903612	0.467566036546665	Signaling by Rho GTPases, Miro GTPases and RHOBTB3
R-HSA-9636383	0.367237051340682	0.469076297224298	Prevention of phagosomal-lysosomal fusion
R-HSA-2990846	0.367751959907005	0.469465115757437	SUMOylation
R-HSA-8866904	0.367998265896434	0.469510792670659	Negative regulation of activity of TFAP2 (AP-2) family transcription factors
R-HSA-110330	0.369077910725239	0.470081482128221	Recognition and association of DNA glycosylase with site containing an affected purine
R-HSA-110331	0.369077910725239	0.470081482128221	Cleavage of the damaged purine
R-HSA-73927	0.369077910725239	0.470081482128221	Depurination
R-HSA-163210	0.369462425112856	0.470302633623476	Formation of ATP by chemiosmotic coupling
R-HSA-193807	0.370220833213338	0.470999204691151	Synthesis of bile acids and bile salts via 27-hydroxycholesterol
R-HSA-1793185	0.370723429588397	0.471369720417379	Chondroitin sulfate/dermatan sulfate metabolism
R-HSA-199920	0.371227894680801	0.471742188597885	CREB phosphorylation
R-HSA-2173782	0.371536929345218	0.471866028479891	Binding and Uptake of Ligands by Scavenger Receptors
R-HSA-1428517	0.372940773651406	0.473379385893912	The citric acid (TCA) cycle and respiratory electron transport
R-HSA-5690338	0.377186679027866	0.478334795829805	Defective ABCC6 causes PXE
R-HSA-182971	0.377273740271124	0.478334795829805	EGFR downregulation
R-HSA-5083627	0.378082282137326	0.479087559796104	Defective LARGE causes MDDGA6 and MDDGB6
R-HSA-8876725	0.380027794407365	0.481279364551467	Protein methylation
R-HSA-8849175	0.381139099637286	0.482412814529611	Threonine catabolism
R-HSA-9706574	0.381624235574885	0.482752877454892	RHOBTB GTPase Cycle
R-HSA-389356	0.381840845178385	0.482753062826473	CD28 co-stimulation
R-HSA-73929	0.382750940340326	0.483629509926042	Base-Excision Repair, AP Site Formation
R-HSA-9006925	0.383623525017162	0.484457594465034	Intracellular signaling by second messengers
R-HSA-3000171	0.384075501301914	0.48475387852735	Non-integrin membrane-ECM interactions
R-HSA-5693571	0.384807998123464	0.485403681041576	Nonhomologous End-Joining (NHEJ)
R-HSA-1181150	0.385579705192029	0.486102181446862	Signaling by NODAL
R-HSA-6785807	0.38840583177822	0.489388445827501	Interleukin-4 and Interleukin-13 signaling
R-HSA-168249	0.392250812703961	0.493954022994307	Innate Immune System
R-HSA-1221632	0.393943805939371	0.495359838419873	Meiotic synapsis
R-HSA-388841	0.394007215205921	0.495359838419873	Costimulation by the CD28 family
R-HSA-2644602	0.394921987179622	0.495359838419873	Signaling by NOTCH1 PEST Domain Mutants in Cancer
R-HSA-2644603	0.394921987179622	0.495359838419873	Signaling by NOTCH1 in Cancer
R-HSA-2644606	0.394921987179622	0.495359838419873	Constitutive Signaling by NOTCH1 PEST Domain Mutants
R-HSA-2894858	0.394921987179622	0.495359838419873	Signaling by NOTCH1 HD+PEST Domain Mutants in Cancer
R-HSA-2894862	0.394921987179622	0.495359838419873	Constitutive Signaling by NOTCH1 HD+PEST Domain Mutants
R-HSA-400253	0.395153532985894	0.495371659980518	Circadian Clock
R-HSA-9615017	0.395536595863792	0.495573306106391	FOXO-mediated transcription of oxidative stress, metabolic and neuronal genes
R-HSA-189445	0.396218287833482	0.496148672253994	Metabolism of porphyrins
R-HSA-2142770	0.39687398655701	0.496573471579427	Synthesis of 15-eicosatetraenoic acid derivatives
R-HSA-8953750	0.397002847477488	0.496573471579427	Transcriptional Regulation by E2F6
R-HSA-77285	0.398916552695935	0.498687455097711	Beta oxidation of myristoyl-CoA to lauroyl-CoA
R-HSA-5578775	0.399983004112328	0.499740507416611	Ion homeostasis
R-HSA-4641265	0.400217646810605	0.499753696965871	Repression of WNT target genes
R-HSA-72202	0.401507063068901	0.501083235515914	Transport of Mature Transcript to Cytoplasm
R-HSA-200425	0.404152510928987	0.504102676004895	Carnitine metabolism
R-HSA-977444	0.404701604716559	0.504148609635646	GABA B receptor activation
R-HSA-991365	0.404701604716559	0.504148609635646	Activation of GABAB receptors
R-HSA-6783783	0.404867507170121	0.504148609635646	Interleukin-10 signaling
R-HSA-192105	0.406767553351147	0.506231929531826	Synthesis of bile acids and bile salts
R-HSA-500792	0.40743564037241	0.506780578114877	GPCR ligand binding
R-HSA-9005891	0.410549893374455	0.509413130809551	Loss of function of MECP2 in Rett syndrome
R-HSA-9005895	0.410549893374455	0.509413130809551	Pervasive developmental disorders
R-HSA-9675151	0.410549893374455	0.509413130809551	Disorders of Developmental Biology
R-HSA-9697154	0.410549893374455	0.509413130809551	Disorders of Nervous System Development
R-HSA-432722	0.410694216164878	0.509413130809551	Golgi Associated Vesicle Biogenesis
R-HSA-391251	0.414414282343009	0.513741662915938	Protein folding
R-HSA-3000157	0.41552540861785	0.514832928171423	Laminin interactions
R-HSA-1268020	0.416583307824049	0.515537326734731	Mitochondrial protein import
R-HSA-1236382	0.41678742372193	0.515537326734731	Constitutive Signaling by Ligand-Responsive EGFR Cancer Variants
R-HSA-5637815	0.41678742372193	0.515537326734731	Signaling by Ligand-Responsive EGFR Variants in Cancer
R-HSA-74158	0.419800771331072	0.518689267638319	RNA Polymerase III Transcription
R-HSA-749476	0.419800771331072	0.518689267638319	RNA Polymerase III Abortive And Retractive Initiation
R-HSA-5683826	0.421683153956075	0.520726574153779	Surfactant metabolism
R-HSA-8963888	0.424586430310154	0.523816036658005	Chylomicron assembly
R-HSA-173599	0.42465474424266	0.523816036658005	Formation of the active cofactor, UDP-glucuronate
R-HSA-9014325	0.426848022402115	0.526230411399323	TICAM1,TRAF6-dependent induction of TAK1 complex
R-HSA-1266738	0.430407268527394	0.530325192185996	Developmental Biology
R-HSA-422356	0.431780621525541	0.531723595554744	Regulation of insulin secretion
R-HSA-1296072	0.432636408091431	0.532483441186844	Voltage gated Potassium channels
R-HSA-140834	0.43419635761853	0.534108645468595	Extrinsic Pathway of Fibrin Clot Formation
R-HSA-9027276	0.437563029165955	0.537953296909167	Erythropoietin activates Phosphoinositide-3-kinase (PI3K)
R-HSA-9022538	0.439541546628158	0.540088013261856	Loss of MECP2 binding ability to 5mC-DNA
R-HSA-5633007	0.440269453161116	0.54068453281555	Regulation of TP53 Activity
R-HSA-392517	0.440781393180303	0.541015318356133	Rap1 signalling
R-HSA-196807	0.441233122729382	0.541271878283298	Nicotinate metabolism
R-HSA-5675221	0.44331335540095	0.54352478400811	Negative regulation of MAPK pathway
R-HSA-2534343	0.446664355823904	0.546789719790651	Interaction With Cumulus Cells And The Zona Pellucida
R-HSA-5620916	0.446807263097815	0.546789719790651	VxPx cargo-targeting to cilium
R-HSA-9615710	0.446899025245212	0.546789719790651	Late endosomal microautophagy
R-HSA-5419276	0.446957030971554	0.546789719790651	Mitochondrial translation termination
R-HSA-9014843	0.448286476386653	0.54795165997389	Interleukin-33 signaling
R-HSA-450302	0.448558889890193	0.54795165997389	activated TAK1 mediates p38 MAPK activation
R-HSA-8982491	0.448643917458921	0.54795165997389	Glycogen metabolism
R-HSA-5687868	0.448952281539666	0.548028155778263	Defective SFTPA2 causes IPF
R-HSA-3214841	0.450483566161238	0.549596548860883	PKMTs methylate histone lysines
R-HSA-430116	0.452570949361479	0.551841304387034	GP1b-IX-V activation signalling
R-HSA-5619073	0.453879742551192	0.553134753544235	Defective GCK causes maturity-onset diabetes of the young 2 (MODY2)
R-HSA-380108	0.45570245542458	0.554826156559435	Chemokine receptors bind chemokines
R-HSA-9707616	0.45576519890816	0.554826156559435	Heme signaling
R-HSA-9022537	0.457215733720197	0.556288315532152	Loss of MECP2 binding ability to the NCoR/SMRT complex
R-HSA-174577	0.459465985508493	0.55872135449709	Activation of C3 and C5
R-HSA-446199	0.460566391176486	0.559754263931797	Synthesis of Dolichyl-phosphate
R-HSA-444473	0.466002872813371	0.566053073943606	Formyl peptide receptors bind formyl peptides and many other ligands
R-HSA-8866911	0.467021796001308	0.566981944898357	TFAP2 (AP-2) family regulates transcription of cell cycle factors
R-HSA-2682334	0.46749104587037	0.56724284419485	EPH-Ephrin signaling
R-HSA-8964539	0.468870041383732	0.568606723864018	Glutamate and glutamine metabolism
R-HSA-162906	0.469750181474622	0.569053278436901	HIV Infection
R-HSA-73942	0.470010753588821	0.569053278436901	DNA Damage Reversal
R-HSA-1296067	0.47019683025911	0.569053278436901	Potassium transport channels
R-HSA-9013423	0.470258905764462	0.569053278436901	RAC3 GTPase cycle
R-HSA-1482801	0.471326187077481	0.570035482010858	Acyl chain remodelling of PS
R-HSA-9690406	0.473923928323715	0.572866599999227	Transcriptional regulation of testis differentiation
R-HSA-5218859	0.475464293959021	0.574233836642234	Regulated Necrosis
R-HSA-391160	0.475569987443895	0.574233836642234	Signal regulatory protein family interactions
R-HSA-212436	0.478331153604502	0.577255309811359	Generic Transcription Pathway
R-HSA-72187	0.479423387682318	0.578028105652957	mRNA 3'-end processing
R-HSA-844623	0.479813697305898	0.578028105652957	The IPAF inflammasome
R-HSA-5637810	0.480008250420289	0.578028105652957	Constitutive Signaling by EGFRvIII
R-HSA-5637812	0.480008250420289	0.578028105652957	Signaling by EGFRvIII in Cancer
R-HSA-2562578	0.480618057571322	0.578177578315378	TRIF-mediated programmed cell death
R-HSA-193144	0.480888471624962	0.578177578315378	Estrogen biosynthesis
R-HSA-5632927	0.480910128293872	0.578177578315378	Defective Mismatch Repair Associated With MSH3
R-HSA-9006936	0.482796794204214	0.580133095439601	Signaling by TGFB family members
R-HSA-164938	0.484300476387441	0.581623028882932	Nef-mediates down modulation of cell surface receptors by recruiting them to clathrin adapters
R-HSA-177162	0.484558333898449	0.581623028882932	Conjugation of phenylacetate with glutamine
R-HSA-112303	0.485511110444212	0.582140030814927	Electric Transmission Across Gap Junctions
R-HSA-112307	0.485511110444212	0.582140030814927	Transmission across Electrical Synapses
R-HSA-9013408	0.485949416875336	0.582352478517771	RHOG GTPase cycle
R-HSA-5250913	0.486740832707754	0.582987630313667	Positive epigenetic regulation of rRNA expression
R-HSA-8874081	0.487879688407579	0.584038018552709	MET activates PTK2 signaling
R-HSA-373076	0.490980469334229	0.587434629386528	Class A/1 (Rhodopsin-like receptors)
R-HSA-9673768	0.491788489651708	0.587826826845499	Signaling by membrane-tethered fusions of PDGFRA or PDGFRB
R-HSA-209822	0.491835424506207	0.587826826845499	Glycoprotein hormones
R-HSA-156580	0.494189697226552	0.590324224305218	Phase II - Conjugation of compounds
R-HSA-196849	0.495360914149393	0.591406509244682	Metabolism of water-soluble vitamins and cofactors
R-HSA-2465910	0.495835179087138	0.591649856266228	MASTL Facilitates Mitotic Progression
R-HSA-8939247	0.496095324364544	0.591649856266228	RUNX1 regulates transcription of genes involved in interleukin signaling
R-HSA-193993	0.496510475781925	0.591738322226257	Mineralocorticoid biosynthesis
R-HSA-629587	0.496700165181114	0.591738322226257	Highly sodium permeable postsynaptic acetylcholine nicotinic receptors
R-HSA-8934593	0.501456809795901	0.597086142614931	Regulation of RUNX1 Expression and Activity
R-HSA-2672351	0.502816708505003	0.598385898203452	Stimuli-sensing channels
R-HSA-75944	0.504385146770128	0.599452270561384	Transcription from mitochondrial promoters
R-HSA-5368287	0.504473336644534	0.599452270561384	Mitochondrial translation
R-HSA-6804754	0.504709885960107	0.599452270561384	Regulation of TP53 Expression
R-HSA-1461973	0.504787929450065	0.599452270561384	Defensins
R-HSA-189085	0.505392519071666	0.599850831235917	Digestion of dietary carbohydrate
R-HSA-428157	0.50595579663487	0.600199960672359	Sphingolipid metabolism
R-HSA-5690714	0.506462297368791	0.600481402074444	CD22 mediated BCR regulation
R-HSA-2206308	0.510302714971621	0.604713265593978	MPS IV - Morquio syndrome B
R-HSA-217271	0.512083411601353	0.606501142814995	FMO oxidises nucleophiles
R-HSA-73943	0.512867471595135	0.607076686463183	Reversal of alkylation damage by DNA dioxygenases
R-HSA-5619071	0.513113774658334	0.607076686463183	Defective SLC22A12 causes renal hypouricemia 1 (RHUC1)
R-HSA-376172	0.517196394855024	0.6100696143024	DSCAM interactions
R-HSA-163200	0.517524924384479	0.6100696143024	Respiratory electron transport, ATP synthesis by chemiosmotic coupling, and heat production by uncoupling proteins.
R-HSA-3229121	0.517824802578953	0.6100696143024	Glycogen storage diseases
R-HSA-9006821	0.517831866439853	0.6100696143024	Alternative Lengthening of Telomeres (ALT)
R-HSA-9670613	0.517831866439853	0.6100696143024	Defective Inhibition of DNA Recombination at Telomere Due to DAXX Mutations
R-HSA-9670615	0.517831866439853	0.6100696143024	Defective Inhibition of DNA Recombination at Telomere Due to ATRX Mutations
R-HSA-9670621	0.517831866439853	0.6100696143024	Defective Inhibition of DNA Recombination at Telomere
R-HSA-9673013	0.517831866439853	0.6100696143024	Diseases of Telomere Maintenance
R-HSA-2206280	0.52062467689533	0.613036044781168	MPS IX - Natowicz syndrome
R-HSA-5357769	0.523703020092629	0.616335382111387	Caspase activation via extrinsic apoptotic signalling pathway
R-HSA-8853884	0.524980255155609	0.617512669750147	Transcriptional Regulation by VENTX
R-HSA-3000471	0.5253622621417	0.617636251330718	Scavenging by Class B Receptors
R-HSA-163282	0.526026920090618	0.618083820022536	Mitochondrial transcription initiation
R-HSA-5663084	0.526797445002414	0.618083820022536	Diseases of carbohydrate metabolism
R-HSA-5213460	0.52685154237897	0.618083820022536	RIPK1-mediated regulated necrosis
R-HSA-5675482	0.52685154237897	0.618083820022536	Regulation of necroptotic cell death
R-HSA-8948216	0.527230371276666	0.618203049979089	Collagen chain trimerization
R-HSA-5683057	0.527798480627162	0.618543978465629	MAPK family signaling cascades
R-HSA-5579030	0.529783595788542	0.620544311238748	Defective CYP19A1 causes AEXS
R-HSA-166016	0.53043114356962	0.620976651493805	Toll Like Receptor 4 (TLR4) Cascade
R-HSA-202733	0.531644973993479	0.62207113832807	Cell surface interactions at the vascular wall
R-HSA-187687	0.534030455266459	0.624534692416768	Signalling to ERKs
R-HSA-975110	0.534814675941774	0.625124013111657	TRAF6 mediated IRF7 activation in TLR7/8 or 9 signaling
R-HSA-9013694	0.53567207508532	0.625798207044171	Signaling by NOTCH4
R-HSA-193775	0.537122319375292	0.62716392297508	Synthesis of bile acids and bile salts via 24-hydroxycholesterol
R-HSA-157118	0.53925898884384	0.629329285647477	Signaling by NOTCH
R-HSA-3304351	0.540610763139618	0.630576869261867	Signaling by TGF-beta Receptor Complex in Cancer
R-HSA-5619101	0.543279411484666	0.632806499041641	Variant SLC6A20 contributes towards hyperglycinuria (HG) and iminoglycinuria (IG)
R-HSA-5660686	0.543279411484666	0.632806499041641	Variant SLC6A20 contributes towards hyperglycinuria (HG) and iminoglycinuria (IG)
R-HSA-5696400	0.543373523508795	0.632806499041641	Dual Incision in GG-NER
R-HSA-166663	0.544443301323375	0.633721424842547	Initial triggering of complement
R-HSA-427413	0.544951393784289	0.63398194631445	NoRC negatively regulates rRNA expression
R-HSA-390466	0.545319411786915	0.634079322193421	Chaperonin-mediated protein folding
R-HSA-211000	0.54606086918617	0.634610593253022	Gene Silencing by RNA
R-HSA-3371599	0.54642533441078	0.634703413529264	Defective HLCS causes multiple carboxylase deficiency
R-HSA-8948747	0.547512452554619	0.635635101760926	Regulation of PTEN localization
R-HSA-193670	0.548484590830096	0.636432403958145	p75NTR negatively regulates cell cycle via SC1
R-HSA-9613829	0.549847187049396	0.637681707995124	Chaperone Mediated Autophagy
R-HSA-8964043	0.551645432914489	0.639434692629935	Plasma lipoprotein clearance
R-HSA-4411364	0.55278202378566	0.6404193031422	Binding of TCF/LEF:CTNNB1 to target gene promoters
R-HSA-9012852	0.553451837389736	0.640862392518084	Signaling by NOTCH3
R-HSA-8981607	0.555361058377513	0.642739432997454	Intracellular oxygen transport
R-HSA-445355	0.558150965346082	0.64563324741135	Smooth Muscle Contraction
R-HSA-1980143	0.559363506002097	0.646700411168219	Signaling by NOTCH1
R-HSA-109581	0.562544390775095	0.650040963883413	Apoptosis
R-HSA-2173788	0.568096849739009	0.656117079669324	Downregulation of TGF-beta receptor signaling
R-HSA-8849932	0.569027291514559	0.656851521627124	Synaptic adhesion-like molecules
R-HSA-5683329	0.56937743239596	0.656915685124918	Defective ABCD4 causes MAHCJ
R-HSA-211945	0.570220069698958	0.657547703161941	Phase I - Functionalization of compounds
R-HSA-5250968	0.571678059278894	0.658888293019905	Toxicity of botulinum toxin type A (botA)
R-HSA-3371511	0.576193790452431	0.663199816501382	HSF1 activation
R-HSA-163765	0.576276366066679	0.663199816501382	ChREBP activates metabolic gene expression
R-HSA-400451	0.576311033299263	0.663199816501382	Free fatty acids regulate insulin secretion
R-HSA-5649702	0.578392209102135	0.665251498262174	APEX1-Independent Resolution of AP Sites via the Single Nucleotide Replacement Pathway
R-HSA-8957322	0.58124567523928	0.667894049522092	Metabolism of steroids
R-HSA-427589	0.581288690718071	0.667894049522092	Type II Na+/Pi cotransporters
R-HSA-164940	0.584119978836104	0.670801571286102	Nef mediated downregulation of MHC class I complex cell surface expression
R-HSA-9702518	0.586052811024526	0.672674847257478	STAT5 activation downstream of FLT3 ITD mutants
R-HSA-168179	0.586737298376442	0.672768001470816	Toll Like Receptor TLR1:TLR2 Cascade
R-HSA-181438	0.586737298376442	0.672768001470816	Toll Like Receptor 2 (TLR2) Cascade
R-HSA-9025106	0.587163331694977	0.672910532750858	Biosynthesis of DPAn-6 SPMs
R-HSA-8949613	0.588760341465054	0.674394209964516	Cristae formation
R-HSA-8851680	0.589603729389112	0.674897072107438	Butyrophilin (BTN) family interactions
R-HSA-5579031	0.590656081468191	0.674897072107438	Defective ACTH causes obesity and POMCD
R-HSA-166058	0.591042266778577	0.674897072107438	MyD88:MAL(TIRAP) cascade initiated on plasma membrane
R-HSA-168188	0.591042266778577	0.674897072107438	Toll Like Receptor TLR6:TLR2 Cascade
R-HSA-8951664	0.591285090287701	0.674897072107438	Neddylation
R-HSA-8939211	0.591311682320049	0.674897072107438	ESR-mediated signaling
R-HSA-9605308	0.591539954233372	0.674897072107438	Diseases of Base Excision Repair
R-HSA-432720	0.591620303349174	0.674897072107438	Lysosome Vesicle Biogenesis
R-HSA-2122947	0.592235969449591	0.675254001208901	NOTCH1 Intracellular Domain Regulates Transcription
R-HSA-5609975	0.593166546678901	0.675969436583513	Diseases associated with glycosylation precursor biosynthesis
R-HSA-5250992	0.59411432007731	0.676703727830518	Toxicity of botulinum toxin type E (botE)
R-HSA-2214320	0.594775854445153	0.677032515314909	Anchoring fibril formation
R-HSA-2206296	0.595112511892084	0.677032515314909	MPS II - Hunter syndrome
R-HSA-9662361	0.595313709954041	0.677032515314909	Sensory processing of sound by outer hair cells of the cochlea
R-HSA-189483	0.603772337413947	0.68630228421143	Heme degradation
R-HSA-8963899	0.604266695207119	0.686514310664777	Plasma lipoprotein remodeling
R-HSA-174437	0.605051757463423	0.687056225710801	Removal of the Flap Intermediate from the C-strand
R-HSA-3858494	0.607462334728687	0.689177968311662	Beta-catenin independent WNT signaling
R-HSA-9013404	0.607538301849964	0.689177968311662	RAC2 GTPase cycle
R-HSA-8847453	0.608340982709059	0.68973767866635	Synthesis of PIPs in the nucleus
R-HSA-388479	0.608948243195361	0.690075364960289	Vasopressin-like receptors
R-HSA-9031528	0.612275387506746	0.693493383180028	NR1H2 & NR1H3 regulate gene expression linked to triglyceride lipolysis in adipose
R-HSA-382556	0.613285803938069	0.694285222763048	ABC-family proteins mediated transport
R-HSA-5621480	0.613871118709094	0.694595256268077	Dectin-2 family
R-HSA-375281	0.614523577637161	0.694980910434365	Hormone ligand-binding receptors
R-HSA-6793080	0.61492516076227	0.695082595413578	rRNA modification in the mitochondrion
R-HSA-5250941	0.615254131323208	0.695102141106963	Negative epigenetic regulation of rRNA expression
R-HSA-171007	0.615944705774061	0.69518278507422	p38MAPK events
R-HSA-2173793	0.615948941632072	0.69518278507422	Transcriptional activity of SMAD2/SMAD3:SMAD4 heterotrimer
R-HSA-187706	0.617232780948347	0.69627940554892	Signalling to p38 via RIT and RIN
R-HSA-202433	0.618139596689811	0.696949824693431	Generation of second messenger molecules
R-HSA-1834941	0.621229504512634	0.700079749774657	STING mediated induction of host immune responses
R-HSA-194315	0.621766557641753	0.700331087671583	Signaling by Rho GTPases
R-HSA-5652227	0.623654782010963	0.702103304697104	Fructose biosynthesis
R-HSA-9610379	0.624304270486166	0.702479882549172	HCMV Late Events
R-HSA-6799198	0.625118753209771	0.703041641861112	Complex I biogenesis
R-HSA-163685	0.628119476302858	0.705565182095268	Integration of energy metabolism
R-HSA-73864	0.628321153190727	0.705565182095268	RNA Polymerase I Transcription
R-HSA-189451	0.628518659084921	0.705565182095268	Heme biosynthesis
R-HSA-390650	0.628908471606755	0.705565182095268	Histamine receptors
R-HSA-73854	0.628944444534333	0.705565182095268	RNA Polymerase I Promoter Clearance
R-HSA-3928663	0.629291318001037	0.705599383923183	EPHA-mediated growth cone collapse
R-HSA-1592230	0.630530549677837	0.706633614431746	Mitochondrial biogenesis
R-HSA-72172	0.631239690040043	0.707052426179231	mRNA Splicing
R-HSA-5688426	0.631705659674801	0.707052426179231	Deubiquitination
R-HSA-975163	0.631855368159413	0.707052426179231	IRAK2 mediated activation of TAK1 complex upon TLR7/8 or 9 stimulation
R-HSA-983169	0.634424620617273	0.709571413353415	Class I MHC mediated antigen processing & presentation
R-HSA-196108	0.635650728216756	0.710586389563416	Pregnenolone biosynthesis
R-HSA-450531	0.637755818032785	0.712582460243263	Regulation of mRNA stability by proteins that bind AU-rich elements
R-HSA-69560	0.638499553681051	0.712699329355323	Transcriptional activation of p53 responsive genes
R-HSA-69895	0.638499553681051	0.712699329355323	Transcriptional activation of cell cycle inhibitor p21
R-HSA-1250347	0.638821334163892	0.712701796212613	SHC1 events in ERBB4 signaling
[truncated: 215 more rows]
